# Supplementary material for: Effect of CPB glucose levels on inflammatory response after pediatric cardiac surgery
Source: BMC Cardiovasc Disord. 2022 May 14;22:222. doi: 10.1186/s12872-022-02667-w (PMC9107753; doi:10.1186/s12872-022-02667-w)
Supplement: Supplementary file 1 — Additional file 1. Data source. [file 12872_2022_2667_MOESM1_ESM.xlsx]

## Sheet: raw data
Patient number	Age of surgery,month	Age category of surgery	Gender	Body mass index, kg/m2	Body surface area, m2	Geographic altitude	Residence location	Residence	inpatient season	Clinical pathway implementation	Hemoglobin, g/L	Hemodynamic pathologies	Genetic anomalies	Extracardiac malformations	PAH	Aristotle complexity score	Aristotle complexity level	Severe SIRS	SIRS	Hospitalization stay	Hospitalization cost￥	In-hospital mortality	Exposure (CPB glucose,mmol/L)	Age of surgery,year	surgery time Year	steroids	aorta crossclamp time min	glucose infusion	VT time hour	RED cell	ICU time(hour)	insulin need
1	29.53	1	0	12.84	0.5099	1	0	1	1	1	111	0	0	0	1	3	1	0	1	4	36373.8	0	5.4	2.46	1	0	8	1	2	0	3.83	0
2	28.7	1	1	16.631	0.5421	1	2	1	1	1	114	0	0	0	0	6	2	0	1	4	24354	0	6.1	2.39	1	0	107	1	18	0	89.58	0
3	56.77	1	1	16.18	0.711	1	3	1	3	1	126	0	0	0	1	7	2	1	1	6	17890.5	0	5.3	4.73	1	0	33	1	5	2	45.5	0
4	58.33	1	0	15.115	0.7783	1	1	0	2	1	128	0	0	0	1	6	2	0	1	4	20626.9	0	6.3	4.86	1	0	21	1	5.2	0	22.25	0
5	104.97	2	0	14.958	0.8901	2	3	1	2	1	131	0	0	0	0	6	2	1	1	5	18527.4	0	4.7	8.75	1	0	8	1	3	0	22.92	0
6	50.63	1	0	15.299	0.6132	2	3	0	4	1	113	0	0	0	0	7	2	0	0	4	32652.6	0	5.9	4.22	1	0	9	1	5	1	44.83	0
7	22.6	0	0	15.15	0.5447	2	3	1	3	1	129	0	0	0	0	6	2	0	0	9	26813.6	0	5.9	1.88	1	0	16	1	3	2	15.83	0
8	155.33	2	0	16.274	1.26	2	3	1	4	1	133	0	0	0	0	6	2	0	1	4	21112.2	0	6.1	12.94	1	0	50	1	3	4	44	0
9	105.63	2	0	11.721	0.915	1	1	0	3	1	150	0	0	1	0	7	2	1	1	9	36594.9	0	7.4	8.8	1	0	35	1	2.15	0	22.17	0
10	40.17	1	0	13.306	0.7014	1	0	1	3	1	144	0	0	1	0	5	1	0	1	4	35293.3	0	5.9	3.35	1	0	10	1	2	1	47.25	0
11	27.73	1	0	13.149	0.4736	1	0	1	1	1	119	0	0	1	0	7	2	1	1	7	34035.6	0	10.5	2.31	1	0	208	1	19.38	3	48.92	0
12	15.67	0	1	15.95	0.4152	1	2	1	2	1	126	0	0	0	0	7	2	0	1	6	20976.8	0	7.1	1.31	1	0	37	1	5	1	46.42	0
13	35.63	1	0	13.128	0.5504	1	1	1	2	1	135	0	0	0	0	6	2	0	1	5	25981.7	0	6.4	2.97	1	0	10	1	3	2	41.42	0
14	169.2	3	0	20.05	1.2762	1	3	1	4	1	121	0	0	0	0	6	2	0	1	5	26116.8	0	5.5	14.1	1	0	20	1	4	1	43.92	0
15	20.2	0	1	15.242	0.4743	2	2	1	3	1	120	0	0	0	0	6	2	0	0	4	20470.5	0	6.7	1.68	1	0	20	1	2	2	46.25	0
16	78.4	2	0	15.005	0.7858	1	1	0	1	1	134	0	0	0	0	6	2	1	1	6	23944.9	0	5.5	6.53	1	0	27	1	3	0	45.42	0
17	75.27	2	0	14.952	0.7033	2	3	1	3	1	113	0	0	0	0	3	1	0	1	6	14833	0	10.5	6.27	1	0	8	1	2.18	1	19.75	0
18	44.97	1	0	17.155	0.7007	1	1	1	2	1	143	0	0	0	0	3	1	0	1	4	23887.2	0	6.4	3.75	1	0	54	1	3.13	0	21.5	0
19	31.83	1	1	16.544	0.5885	2	3	1	2	1	108	0	0	0	0	7.8	2	0	1	4	20664.8	0	6.8	2.65	1	0	13	1	1.33	0	22.92	0
20	27.23	1	1	15.143	0.5173	1	3	1	3	1	165	0	0	0	0	6	2	0	1	5	37835.3	0	9.3	2.27	1	0	58	1	2.2	4	45.58	0
21	21.2	0	0	15.625	0.4714	1	3	1	1	1	129	0	0	0	0	6	2	0	0	3	24812.9	0	8.1	1.77	1	0	23	1	3.04	0	22.75	0
22	30.73	1	0	15.505	0.5981	1	1	1	2	1	122	0	0	0	0	3	1	0	1	4	27741.1	0	6.4	2.56	1	0	27	1	4.19	0	19.17	0
23	40.4	1	0	15.306	0.6326	1	0	0	4	1	124	0	0	0	0	6	2	0	0	11	25484	0	8.8	3.37	1	0	22	1	2.51	0	22.17	0
24	58.97	1	1	14.848	0.7108	2	3	1	2	1	133	1	0	0	0	8	3	0	1	7	67520.2	0	6.8	4.91	1	0	25	1	1.48	0	22.83	0
25	160.8	3	0	15.408	1.1305	2	2	1	2	1	134	0	0	0	0	7	2	0	1	4	29642.6	0	7.5	13.4	1	0	11	1	4	2	43	0
26	16.37	0	1	17.529	0.4532	1	0	0	2	1	113	0	0	0	0	6	2	0	1	5	25321.5	0	5	1.36	1	0	25	1	1	0	22	0
27	15.03	0	1	17.778	0.4564	1	2	1	4	1	88	0	0	0	0	6	2	0	0	8	27706.8	0	6.4	1.25	1	0	26	1	0	0	22.5	0
28	14.37	0	0	14.261	0.4419	1	0	0	1	1	111	0	0	0	1	3	1	0	0	5	26754.3	0	7.3	1.2	1	0	26	1	2	1	46.42	0
29	29.6	1	0	12.803	0.4673	1	3	1	1	1	131	0	0	0	0	6	2	1	1	9	25666.9	0	9.9	2.47	1	1	189	1	41.05	4	90.33	0
30	60.4	1	1	13.975	0.6993	2	2	1	3	1	126	0	0	0	0	8	3	0	0	4	25259	0	4.8	5.03	1	0	24	1	6	2	42.17	0
31	41.93	1	1	15.18	0.6013	2	3	1	3	1	133	0	0	0	0	7	2	0	1	5	29381.4	0	6.2	3.49	1	0	68	1	40.17	2	66.08	0
32	45.6	1	1	15.734	0.6218	2	0	1	4	1	126	0	0	0	0	6	2	0	1	4	24561.4	0	5.8	3.8	1	0	40	1	4.06	0	22.42	0
33	136.97	2	1	15.066	1.1648	2	2	1	2	1	145	0	0	0	0	6	2	1	1	6	23400.6	0	6.1	11.41	1	0	11	1	2.43	0	22.5	0
34	88.93	2	0	16.525	0.9242	1	1	1	2	1	152	0	0	0	1	6	2	1	1	6	19729.9	0	6	7.41	1	0	22	1	6	1	23.08	0
35	68.9	1	0	14.235	0.7654	2	2	1	4	1	127	0	0	0	0	6	2	0	1	7	26916.7	0	4.9	5.74	1	0	40	1	3.21	2	22.75	0
36	52.33	1	1	15.329	0.7021	1	3	1	1	1	126	0	0	0	0	7	2	0	1	4	27743.9	0	6.1	4.36	1	0	64	1	19.4	0	68.83	1
37	53.5	1	0	13.3	0.6078	1	3	1	1	1	122	0	0	0	0	6	2	0	1	4	29802.3	0	3.9	4.46	1	0	18	1	3	0	21.08	0
38	34.23	1	0	16.062	0.496	2	2	1	2	1	123	0	0	0	0	3	1	0	1	4	29571.9	0	4.1	2.85	1	0	27	1	3.25	1	22.25	0
39	39.27	1	0	17.578	0.6573	2	0	1	1	1	112	0	0	0	0	6	2	0	0	4	26322.4	0	4.4	3.27	1	0	16	1	4	1	19.83	0
40	49.53	1	0	14.61	0.6659	2	3	1	3	1	122	0	0	0	0	6	2	0	1	7	24408.1	0	5.5	4.13	1	0	23	1	3.16	0	23	0
41	67.43	1	1	12.835	0.7077	1	0	1	3	1	119	0	0	0	0	6	2	0	1	4	28245.5	0	5.9	5.62	1	0	34	1	4.5	1	21.42	0
42	31.53	1	0	14.815	0.5477	2	3	0	3	1	134	0	0	0	1	6.3	2	0	1	10	25664.5	0	5.2	2.63	1	0	16	1	2.36	0	22.33	0
43	63.13	1	1	14.876	0.7416	1	1	1	2	1	139	0	0	0	0	7	2	0	1	6	25858.6	0	8.3	5.26	1	0	28	1	3.1	1	22.42	0
44	37.4	1	0	14.075	0.5162	1	3	0	3	1	120	0	0	0	1	7	2	0	1	9	28090.1	0	11.3	3.12	1	0	12	1	3	2	43.92	0
45	66.77	1	0	14.793	0.6799	1	3	1	1	1	98	0	0	0	0	3	1	0	1	4	21312.5	0	6.9	5.56	1	0	11	1	2.41	0	22.83	0
46	21.57	0	1	14.533	0.4979	2	2	1	4	1	124	0	0	0	1	6.5	2	0	0	6	48659.1	0	4.2	1.8	1	0	23	1	3	0	45.67	0
47	11.67	0	0	16.533	0.4402	1	0	1	4	1	120	0	0	0	0	3	1	0	0	4	19689.6	0	5.3	0.97	1	0	40	1	2.32	1	23.25	0
48	14.1	0	1	15.517	0.4436	1	0	0	1	1	130	0	0	0	0	6	2	0	0	7	26155.8	0	12.3	1.18	1	0	40	1	3.19	1	18.75	0
49	154.9	2	1	17.185	1.4246	1	1	1	2	1	152	0	0	0	0	6	2	1	1	4	18873.3	0	7	12.91	1	0	19	1	4.12	1	15.92	0
50	48.37	1	0	13.868	0.6583	1	1	1	3	1	135	1	0	0	0	8	3	0	0	5	44635.6	0	6	4.03	1	0	9	1	1.08	0	22.67	0
51	35.33	1	1	15.095	0.5621	2	2	1	4	1	131	1	0	0	0	8	3	0	1	4	34067.9	0	5	2.94	1	0	11	1	1.52	0	19.08	0
52	32.5	1	1	15.062	0.5523	2	3	1	3	1	132	0	0	0	0	6	2	0	1	5	16909.2	0	4.8	2.71	1	0	39	1	2.05	1	18.25	0
53	36.5	1	1	15.832	0.5852	1	2	1	4	1	136	0	0	0	0	6	2	0	1	4	22992.9	0	8.6	3.04	1	0	24	1	4.1	1	16.67	0
54	60	1	1	14.309	0.7174	2	2	1	4	1	128	0	0	0	0	6	2	0	0	4	24812.2	0	6.2	5	1	0	26	1	2.14	1	21.58	0
55	35.23	1	0	15.023	0.5424	1	3	1	2	1	121	0	0	0	0	3	1	0	1	4	13998.1	0	7.7	2.94	1	0	25	1	2.21	1	21.83	1
56	17	0	0	19.175	0.4646	1	1	0	3	1	118	0	0	0	0	6	2	0	0	6	20441	0	6.8	1.42	1	0	24	1	22	2	45.75	0
57	13.77	0	0	15.409	0.4335	1	0	1	2	1	121	0	0	0	1	6.3	2	0	1	4	37176.9	0	8.5	1.15	1	0	19	1	1	0	48.5	0
58	128.97	2	1	24.765	1.2436	1	0	1	2	1	146	1	0	0	0	8	3	1	1	9	36534.6	0	7.2	10.75	1	0	30	1	2.38	1	22	1
59	30.57	1	1	14.491	0.5508	1	1	1	3	1	130	0	0	0	0	7	2	1	1	4	24397.5	0	14.6	2.55	1	0	10	1	2	1	46.25	0
60	62.5	1	0	13.152	0.6503	2	3	1	2	0	130	0	0	0	1	3	1	0	1	4	33003.8	0	5.5	5.21	1	0	37	1	3	1	45.67	0
61	26.2	1	0	15.15	0.5447	1	0	1	1	1	133	0	0	0	0	6	2	0	0	7	30529.9	0	5.1	2.18	1	0	13	1	3.5	0	22.83	0
62	54.23	1	1	16.276	0.6325	2	2	1	4	1	123	0	0	0	0	6	2	0	1	5	26082.4	0	7	4.52	1	0	57	1	3	0	22.42	1
63	75.1	2	1	13.43	0.7046	2	3	1	1	1	135	0	0	0	0	6	2	1	1	4	17229.5	0	4.4	6.26	1	0	142	1	65.05	2	91	0
64	137.83	2	1	23.333	1.479	2	3	1	1	1	147	0	0	0	0	6	2	0	1	4	46356.4	0	7	11.49	1	0	22	1	3.34	0	21.58	0
65	49.17	1	1	14.295	0.602	1	3	1	2	1	124	0	0	0	0	6	2	0	1	4	30565.7	0	5.7	4.1	1	0	13	1	4.07	1	21.17	0
66	65.77	1	0	15.647	0.6892	2	3	1	3	1	142	1	0	0	0	8	3	0	1	6	48171.1	0	4.5	5.48	1	0	44	1	3.47	1	18.5	1
67	45.07	1	0	14.221	0.5637	2	3	1	3	0	117	0	0	0	0	6	2	1	1	5	24465.1	0	10.4	3.76	1	0	13	1	5	0	47.33	0
68	20.57	0	0	13.13	0.5071	1	0	1	4	1	128	0	1	0	1	6	2	0	1	4	42425.4	0	8.4	1.71	1	0	34	1	2.49	1	19.17	0
69	89	2	1	15.36	0.9129	2	2	1	2	1	145	1	0	0	0	8	3	1	1	4	57721.3	0	8.6	7.42	1	0	28	1	2.03	0	22.83	0
70	44.4	1	1	14.512	0.6831	2	2	0	1	1	144	0	0	0	0	6	2	0	0	5	26561.2	0	5.6	3.7	1	0	12	1	6	2	47.5	0
71	57.53	1	0	16.62	0.6292	1	3	1	1	1	136	0	0	0	0	6	2	0	1	4	26410.8	0	4.5	4.79	1	0	57	1	28	4	69.25	0
72	43.33	1	1	12.742	0.5509	2	3	1	4	1	105	1	0	0	0	5	1	0	1	6	19432.5	0	7.8	3.61	1	0	17	1	6.05	1	22.42	0
73	27	1	1	18.195	0.6273	1	0	0	2	0	130	0	0	1	1	3	1	0	1	7	16917.8	0	8.3	2.25	1	0	53	1	1.25	0	18.08	0
74	49.77	1	1	13.605	0.6614	2	3	0	3	1	133	0	0	0	1	6	2	0	1	4	28755.6	0	4.7	4.15	1	0	53	1	3	3	69.42	0
75	166.9	3	0	18.975	1.3874	1	1	1	1	1	147	0	0	0	1	3	1	0	1	5	27349.2	0	5.5	13.91	1	0	23	1	2	2	70.08	0
76	11.37	0	0	21.302	0.4031	1	1	1	4	0	83	0	0	0	0	6	2	0	0	7	24730.7	0	8.2	0.95	1	0	74	1	22.44	1	46.17	0
77	20.5	0	1	17.188	0.4944	2	2	1	1	0	153	0	0	0	0	6	2	0	1	7	24861.5	0	4.6	1.71	1	0	31	1	2.24	1	22	0
78	78.27	2	1	16.64	0.9501	2	2	1	4	1	141	0	0	0	0	7.5	2	1	1	6	30070.3	0	4.9	6.52	1	0	34	1	3	2	46.17	1
79	33.5	1	1	16.658	0.5615	2	3	1	1	1	128	0	0	0	1	7	2	0	1	5	25918.7	0	6.7	2.79	1	0	30	1	24.3	2	70.25	0
80	52.13	1	1	13.605	0.6614	1	2	1	1	1	129	0	0	0	0	6	2	0	1	4	18154.7	0	5	4.34	1	0	29	1	1.55	0	21.67	0
81	49.8	1	0	14.54	0.5978	1	0	1	4	1	128	0	0	0	0	6	2	1	1	4	20084.4	0	8	4.15	1	0	22	1	9.35	2	22	0
82	31.13	1	1	17.045	0.568	2	3	1	4	1	102	0	0	0	0	3	1	0	1	4	22104	0	5.7	2.59	1	0	18	1	4.03	0	15	0
83	36.6	1	1	19.58	0.8048	1	0	0	1	0	136	0	0	0	0	6	2	1	1	6	19777.4	0	10.6	3.05	1	0	12	1	2	0	15	0
84	14.73	0	0	18.262	0.4534	1	0	0	2	1	128	0	0	0	1	6	2	0	1	4	24605	0	4.8	1.23	1	0	51	1	18.5	1	24.5	0
85	16.1	0	1	13.324	0.4111	1	3	1	3	1	111	0	0	0	1	3	1	0	0	4	18103.8	0	5.3	1.34	1	0	47	1	3	1	18.33	0
86	20.93	0	1	16.471	0.5301	2	3	0	4	1	114	0	0	0	0	6	2	0	1	7	29559.8	0	8.8	1.74	1	0	33	1	2	2	46.25	1
87	12.67	0	1	14.262	0.3926	1	0	1	1	1	93	0	0	0	1	8	3	0	1	12	22212.1	0	9.8	1.06	1	0	45	1	4	2	189.58	1
88	26.4	1	0	15.276	0.5469	1	3	1	4	1	121	1	1	0	0	7	2	0	1	5	40521.5	0	6	2.2	1	0	22	1	2.4	0	20.75	0
89	33.83	1	0	14.546	0.4379	2	3	1	4	1	124	0	0	0	0	6	2	0	1	4	30172.1	0	5.7	2.82	1	0	15	1	3.52	1	20.17	0
90	75.27	2	1	12.228	0.7854	2	3	1	3	1	128	1	0	0	0	8	3	1	1	4	40446.6	0	4.1	6.27	1	0	26	1	2.1	1	22.33	0
91	150.57	2	1	27.359	1.9494	2	2	1	1	1	151	0	0	0	0	6	2	1	1	4	26067.7	0	5.7	12.55	1	0	24	1	3.34	1	20.92	0
92	154.57	2	1	22.853	1.7349	2	2	1	2	1	141	0	0	0	0	6	2	1	1	7	26872.4	0	5	12.88	1	0	47	1	21	3	12	1
93	135.4	2	0	13.37	1.0751	2	3	1	3	1	146	0	0	0	0	6	2	1	1	4	16541.2	0	7	11.28	1	0	34	1	1.4	1	23.17	0
94	40.77	1	0	13.455	0.575	1	1	0	2	1	120	0	0	0	1	6.3	2	0	1	4	26460.2	0	7.3	3.4	1	0	69	1	2	2	20.17	0
95	41.37	1	0	14.135	0.5986	1	0	1	1	1	143	0	0	0	0	6	2	1	1	4	23575.3	0	4	3.45	1	0	66	1	4	4	41.67	1
96	39.73	1	0	13.438	0.4372	1	0	0	2	0	145	1	0	0	0	6.5	2	0	1	6	26197	1	3.3	3.31	1	0	36	1	22	4	46.67	0
97	116.33	2	1	17.284	1.0869	1	1	0	2	1	147	0	0	0	0	7	2	1	1	4	31244.2	0	6.3	9.69	1	0	36	1	3.5	0	23.92	0
98	113	2	1	16.213	0.9947	1	0	1	4	1	119	0	0	0	0	8	3	1	1	4	19832.5	0	5.3	9.42	1	0	65	1	6.43	2	22.17	0
99	27.63	1	1	17.285	0.6416	1	0	1	1	1	128	0	0	0	0	6	2	0	1	5	17121.8	0	3.8	2.3	1	0	9	1	2	2	43.67	0
100	39.83	1	1	15.496	0.5416	2	3	0	2	0	129	0	0	0	1	6.5	2	0	1	9	29562.8	0	3.7	3.32	1	0	106	1	2.45	1	14.5	0
101	62.03	1	0	13.473	0.7251	1	0	1	3	1	137	0	0	0	1	6.5	2	0	0	4	17887.5	0	7.9	5.17	1	0	75	1	3	1	21.17	0
102	62.1	1	0	14.793	0.6799	1	1	1	4	1	130	0	0	0	0	6.3	2	0	1	4	23798.5	0	6.3	5.18	1	0	20	1	2.38	0	21.33	0
103	67.63	1	0	13.762	0.7625	2	2	1	2	1	140	0	0	0	0	3	1	0	1	5	24982	0	4.3	5.64	1	0	53	1	18.1	2	44.5	1
104	22.1	0	1	15.857	0.4139	1	1	0	2	1	107	0	0	0	1	3	1	0	0	6	29732	0	7.3	1.84	1	0	22	1	10.15	1	23.25	0
105	19.53	0	1	18.006	0.4686	1	3	1	1	1	135	0	0	0	0	6.5	2	0	0	4	32396.7	0	6.3	1.63	1	0	41	1	5	1	44.58	0
106	133.83	2	1	22.959	1.3229	2	2	1	4	1	141	0	0	0	0	7	2	1	1	8	22214.4	0	6.6	11.15	1	0	20	1	4	1	22.83	0
107	139.07	2	1	17.444	1.3956	1	1	1	2	1	144	0	0	0	0	6	2	1	1	5	24974	0	6.6	11.59	1	0	82	1	45	3	69.58	0
108	43.47	1	0	11.714	0.4952	1	3	1	1	1	114	0	0	0	1	8	3	0	1	4	31000	0	4.5	3.62	1	0	23	1	3	2	69.42	0
109	36.47	1	0	12.911	0.581	1	0	1	1	1	121	0	0	0	0	7	2	0	1	4	22520	0	6	3.04	1	0	45	1	23	2	70.33	1
110	30.57	1	0	14.401	0.5132	1	0	1	1	1	129	0	0	0	0	6.5	2	0	0	4	24655.4	0	7.4	2.55	1	0	29	1	2	2	47.25	0
111	24.9	1	1	15.722	0.5363	2	3	0	2	1	135	0	0	0	0	6	2	0	0	4	26591.9	0	4.7	2.08	1	0	16	1	3	0	21.67	0
112	54.2	1	1	11.57	0.654	1	3	1	4	1	127	0	0	0	1	6	2	0	1	3	30013.1	0	6.3	4.52	1	0	13	1	3.45	1	20	0
113	160.5	3	0	18.342	1.3641	1	3	1	2	1	121	1	0	0	0	8	3	0	1	4	39799.6	0	6.8	13.38	1	0	71	1	21.52	1	44.67	1
114	173.3	3	1	17.586	1.4679	1	3	0	2	1	136	0	0	0	1	6	2	0	1	5	31647.3	0	5.4	14.44	1	0	36	1	2	0	43	0
115	20.07	0	1	17.993	0.554	2	2	1	2	1	136	0	0	0	0	6	2	0	0	5	26561.2	0	5.8	1.67	1	0	84	1	68.71	2	92.58	1
116	15.53	0	0	14.197	0.4161	2	3	1	2	1	116	0	0	0	0	6	2	0	0	4	20807.9	0	4.6	1.29	1	0	31	1	6	3	46.25	1
117	127.2	2	1	17.122	1.2042	1	1	0	3	1	147	0	0	0	0	6	2	1	1	7	20776.2	0	7	10.6	1	0	27	1	2.46	1	16.58	0
118	27.93	1	0	15.326	0.5295	2	2	1	3	1	116	0	0	0	1	7	2	0	0	4	60025.2	0	5.6	2.33	1	0	22	1	3	0	164.75	0
119	26.37	1	0	16.779	0.554	1	3	0	3	1	126	0	0	0	0	6	2	0	0	4	20362.8	0	6.1	2.2	1	0	23	1	1	0	66.67	0
120	70.77	1	1	13.286	0.7787	1	2	1	4	1	128	0	0	0	0	6.3	2	0	1	7	20762.6	0	6.9	5.9	1	0	37	1	2	2	42.5	0
121	41.07	1	0	14.074	0.5339	2	3	1	3	0	129	0	0	0	0	6.5	2	1	1	8	33818.6	0	8.5	3.42	1	0	38	1	3	2	40.83	0
122	16.63	0	0	16.447	0.4478	1	0	1	1	1	120	0	0	0	1	6.5	2	0	1	13	23514.8	0	6.7	1.39	1	0	46	1	2	0	257.5	0
123	12.07	0	0	14.37	0.4186	2	3	0	2	1	123	0	0	0	1	3	1	1	1	7	20420.5	0	12.5	1.01	1	0	69	1	2	0	68.67	0
124	18.73	0	0	19.396	0.496	2	3	1	3	1	104	0	0	0	0	8	3	0	1	9	68000.3	0	5.5	1.56	1	0	39	1	1	0	41.92	0
125	19.33	0	1	16.866	0.4625	1	0	0	1	1	126	0	0	0	1	3	1	0	1	16	18421.5	0	9.1	1.61	1	0	27	1	12	0	42.33	0
126	78.9	2	0	14.745	0.7893	2	2	1	2	1	131	1	0	0	1	7	2	0	1	6	32500.7	0	5.4	6.58	1	0	43	1	12	1	39.25	0
127	76.57	2	1	12.107	0.6691	1	3	0	4	0	139	0	0	0	0	3	1	0	1	4	12778.7	0	9.4	6.38	1	0	66	1	5	0	39	0
128	122.73	2	0	15.324	1.104	2	3	1	3	1	145	0	0	0	0	6.3	2	1	1	4	27340.8	0	10.1	10.23	1	0	23	1	2	0	40.67	0
129	26.6	1	0	14.688	0.457	2	2	0	2	1	107	0	0	0	0	3	1	0	1	4	37609.4	0	5.4	2.22	1	0	12	1	3	0	41.67	0
130	24.53	1	1	14.979	0.5325	2	3	1	4	1	137	0	0	0	1	7	2	0	1	4	61279.8	0	5	2.04	1	0	24	1	2	2	46.5	0
131	35.73	1	1	13.241	0.5527	1	0	1	2	0	130	0	0	0	0	6	2	0	1	4	24995.9	0	7.3	2.98	1	0	38	1	3	2	43.67	0
132	29.7	1	1	15.956	0.6164	1	3	1	1	1	130	0	0	0	0	6	2	0	0	4	29086.1	0	5.2	2.48	1	0	19	1	4	0	42.33	0
133	46.2	1	0	12.68	0.5152	1	3	0	1	1	138	0	0	0	0	6	2	0	0	5	29665	0	8.3	3.85	1	0	28	1	3	0	41.75	0
134	170.6	3	0	16.164	1.3689	2	3	0	4	1	125	0	0	0	0	6	2	0	1	5	25219.6	0	6.2	14.22	1	0	48	1	6	4	43.25	0
135	221.23	3	0	15.822	1.3042	1	2	0	3	1	137	0	0	0	1	6	2	0	1	9	31685.7	0	7.4	18.44	1	0	24	1	7	2	46.08	0
136	18.03	0	1	17.094	0.4747	2	3	1	3	1	127	0	0	0	0	6	2	1	1	19	26889.9	0	10.6	1.5	1	0	32	1	6	0	46.67	0
137	42.2	1	1	15.4	0.654	2	2	1	2	1	134	0	0	0	0	6	2	0	1	4	23692.2	0	7.6	3.52	1	0	20	1	2	0	42.17	0
138	6.4	0	1	12.76	0.3338	1	0	0	3	1	102	0	0	0	1	6	2	0	1	20	24585.1	0	6	0.53	1	0	20	1	2	3	40.08	0
139	15.5	0	0	16.984	0.4823	1	0	0	2	1	124	0	0	0	1	6	2	0	1	4	25744.8	0	4.1	1.29	1	0	19	1	4	2	45.92	0
140	11.37	0	1	16.435	0.4301	2	3	1	3	1	98	0	0	0	0	3	1	0	0	7	25147.8	0	8.6	0.95	1	0	49	1	3	2	70.17	0
141	74.8	2	1	12.927	0.6632	2	3	1	3	1	136	0	0	0	0	6	2	0	1	4	23322.5	0	7.4	6.23	1	0	3	1	8	0	41.33	0
142	62.57	1	0	13.149	0.7649	2	3	1	3	1	141	0	0	0	0	3	1	0	1	5	21877.2	0	6	5.21	1	0	60	1	2.2	1	21.17	0
143	54.17	1	0	14.393	0.7195	1	0	1	4	1	118	0	0	0	0	6	2	0	1	4	35529.7	0	6.8	4.51	1	0	65	1	9	2	69.42	1
144	32.7	1	1	27.755	0.5142	1	0	1	4	1	194	0	0	0	0	6.8	2	1	1	7	22282.8	0	6.3	2.73	1	0	46	1	8	2	46.25	1
145	43.83	1	1	13.129	0.6405	1	1	1	3	1	129	0	0	0	0	7	2	0	1	7	31953.1	0	4.6	3.65	1	0	17	1	2.2	0	20.33	0
146	45.97	1	1	16.972	0.6661	1	1	1	2	1	126	0	0	0	0	6	2	0	1	4	28803	0	5.5	3.83	1	0	21	1	25.05	4	47.17	0
147	188.7	3	1	19.814	1.5297	1	3	1	1	1	146	0	0	0	0	6	2	0	1	4	26104.4	0	6.8	15.73	1	0	30	1	3	4	120.42	0
148	61.8	1	0	14.161	0.6085	1	3	1	1	0	155	0	0	0	0	7	2	0	1	8	29210.1	0	7	5.15	1	0	32	1	4	2	70.33	0
149	53.63	1	0	14.706	0.6584	2	3	0	2	1	138	0	0	0	1	6	2	0	1	4	24652.2	0	6.5	4.47	1	0	51	1	2	4	24.83	0
150	44.3	1	1	14.418	0.6519	2	2	1	4	1	121	0	0	0	0	6	2	1	1	7	21725.3	0	6.8	3.69	1	0	31	1	1	0	67.08	0
151	17.53	0	1	16	0.433	2	2	0	4	0	121	0	0	0	0	3	1	0	0	6	24737.5	0	6.1	1.46	1	0	12	1	6	0	46.67	0
152	13.43	0	1	14.649	0.4737	1	3	1	1	0	102	0	0	0	0	6	2	0	0	4	27676.7	0	4.6	1.12	1	0	28	1	3	2	46	0
153	6.63	0	1	18.578	0.4481	1	0	1	2	1	121	0	0	0	0	6	2	0	1	10	20760	0	5.8	0.55	1	0	9	1	3	0	47.08	0
154	20.03	0	1	16.359	0.5006	1	0	1	4	1	119	0	0	0	1	6	2	0	0	4	41033.4	0	5.4	1.67	1	0	60	1	2	0	165.33	0
155	80.87	2	0	10.972	0.7257	1	3	1	4	1	139	0	0	0	0	6.5	2	0	0	5	31910.7	0	4.3	6.74	1	0	21	1	9	1	40.83	0
156	40.87	1	1	16.787	0.5637	2	3	1	4	1	133	0	0	0	0	6	2	1	1	7	24129.1	0	4.4	3.41	1	0	78	1	8	4	116.58	0
157	66.67	1	0	13.968	0.6702	2	3	1	4	0	137	0	0	0	0	6	2	1	1	4	21783.9	0	7.9	5.56	1	0	26	1	6	2	45.92	0
158	58.33	1	0	12	0.5774	1	1	1	2	0	134	1	0	0	0	7	2	1	1	14	25753.6	0	11.4	4.86	1	0	16	1	3	0	44.33	0
159	52.83	1	0	14.059	0.6724	1	2	1	2	1	129	1	0	0	0	6.5	2	0	0	6	28444.4	0	6	4.4	1	0	27	1	12	2	43.75	0
160	9.03	0	1	18.311	0.4632	1	1	1	2	1	127	0	0	0	0	6	2	0	1	5	29315.5	0	5.7	0.75	1	0	30	1	4	2	67.58	0
161	12.73	0	0	13.333	0.3953	1	0	0	2	1	134	0	0	0	1	6	2	0	0	6	53407.4	0	7	1.06	1	0	51	1	3	4	48.42	1
162	14.97	0	1	14.844	0.4595	2	1	1	1	1	100	0	0	0	0	6	2	0	1	7	29204.3	0	7.4	1.25	1	0	40	1	2	2	45.17	0
163	73.3	2	0	13.233	0.7477	1	0	1	4	1	124	0	0	0	0	6	2	1	1	5	24629.3	0	9.6	6.11	1	0	42	1	3	2	42	1
164	74.97	2	1	18.476	0.9654	1	0	1	4	0	125	0	0	0	0	7	2	0	1	5	25688.7	0	8	6.25	1	0	53	1	6	2	68.17	0
165	42.4	1	1	17.507	0.6457	1	1	1	4	1	129	0	0	0	0	6	2	0	1	5	17844.7	0	4.1	3.53	1	0	49	1	6	0	188.67	0
166	25.67	1	1	13.58	0.5244	1	3	1	2	1	125	1	0	0	0	8	3	0	1	4	35096.7	0	7.2	2.14	1	0	37	1	5.03	0	18.33	0
167	80.9	2	0	12.817	0.8641	1	2	1	2	1	135	1	0	0	0	6.5	2	0	1	6	31046	0	6.2	6.74	1	0	15	1	12	0	42.17	0
168	144.03	2	0	14.808	1.2617	1	1	1	4	1	139	0	0	0	1	3	1	0	1	7	24526.8	0	8.4	12	1	0	40	1	1.04	0	22.75	1
169	44.67	1	0	15.517	0.6272	1	0	1	1	1	121	0	0	0	0	7	2	0	0	4	25472.3	0	9.4	3.72	1	0	41	1	2.42	0	19.17	0
170	54.33	1	0	15.397	0.7137	1	0	1	2	1	122	0	0	1	0	8	3	0	1	5	34586.2	0	3.8	4.53	1	0	46	1	1	4	69.5	1
171	20.77	0	0	15.264	0.44	1	3	1	2	1	121	0	0	0	0	6.5	2	0	0	4	18978.3	0	4.1	1.73	1	0	30	1	2	3	69.75	0
172	20.33	0	1	15.062	0.4542	1	0	1	4	1	128	0	0	0	1	6	2	0	0	4	33316.7	0	5.7	1.69	1	0	18	0	3	2	43.75	0
173	23.33	0	1	14.592	0.5256	1	0	1	1	0	131	0	0	0	0	7	2	0	0	10	29305.3	0	9.6	1.94	1	0	26	0	6	0	42.83	0
174	7.53	0	0	12.182	0.3334	1	0	1	1	1	120	0	0	0	0	3	1	0	1	15	22611.9	0	11.8	0.63	1	0	30	0	1	4	46.75	1
175	141.17	2	0	15.503	1.1696	1	3	1	4	1	142	0	0	0	0	7	2	1	1	4	24218.9	0	5.5	11.76	1	0	30	0	6	1	46.58	0
176	67.63	1	0	16.476	0.7911	1	0	1	1	1	132	0	0	0	0	7	2	0	0	4	26414.1	0	6.3	5.64	1	0	36	0	4	1	41.83	0
177	48.43	1	0	14.139	0.6551	1	0	1	1	1	122	0	0	1	1	6.3	2	0	1	4	51254.8	0	7.3	4.04	1	0	58	0	5	2	42.58	0
178	144.33	2	1	26.318	1.5084	1	0	1	1	1	142	0	0	0	0	6	2	1	1	5	15944.8	0	6.2	12.03	1	0	38	0	2	3	114.58	0
179	31.83	1	1	15.18	0.6013	1	3	1	1	1	131	0	0	0	0	7.5	2	0	0	4	36247.9	0	6.8	2.65	1	0	21	0	1	2	65.25	0
180	43.37	1	1	18.262	0.7337	1	0	1	4	1	128	0	0	0	0	6	2	0	1	5	25694.4	0	5.1	3.61	1	0	48	0	6	4	45.5	0
181	26.5	1	0	17.045	0.568	2	0	1	4	1	117	0	0	0	0	6.5	2	0	1	4	21646.6	0	10.5	2.21	1	0	11	0	7	1	46.83	0
182	174.73	3	1	18.377	1.6257	1	0	1	4	1	162	0	0	0	1	6.5	2	0	1	4	25505.5	0	5.7	14.56	1	0	40	0	2	2	42.08	0
183	6.07	0	0	16.095	0.3504	1	0	0	3	1	112	0	0	0	0	6	2	0	1	5	21969.9	0	7	0.51	1	0	33	0	5	1	44.75	0
184	16.97	0	1	15.64	0.5165	2	3	1	2	1	136	0	0	0	0	6	2	0	0	4	29539.5	0	3.8	1.41	1	0	32	0	3	2	70.67	1
185	144.1	2	0	16.824	1.3577	1	1	0	2	1	123	0	0	0	0	6	2	1	1	5	18736.4	0	4.2	12.01	1	0	32	0	1	0	42.17	0
186	141.77	2	1	15.696	1.1529	2	3	1	3	1	138	0	0	0	1	6	2	1	1	7	26607.7	0	6	11.81	1	0	29	0	1	3	47.83	0
187	64.2	1	1	13.62	0.7487	2	3	1	3	1	133	0	0	0	0	6	2	0	1	4	19576.9	0	4.4	5.35	1	0	23	0	2	2	44.33	0
188	44.8	1	0	17.301	0.7141	1	2	1	2	1	116	0	0	0	0	3	1	0	1	7	16022.5	0	5.9	3.73	1	0	35	0	1	2	166.33	0
189	64.1	1	1	13.499	0.6494	1	2	0	3	1	131	0	0	0	1	7	2	0	1	4	25228	0	4.5	5.34	1	0	47	0	2	2	42.83	0
190	21.53	0	0	13.233	0.535	1	0	0	3	1	123	0	0	0	0	3	1	0	0	4	28498.7	0	6.4	1.79	1	0	25	0	7	3	46.92	0
191	20.23	0	1	17.574	0.5379	2	3	0	3	1	110	0	0	0	1	6.5	2	0	1	4	73063	0	4.9	1.69	1	0	18	0	2	2	45.33	0
192	14	0	0	14.456	0.4199	1	2	1	1	0	108	0	0	0	0	7	2	0	1	12	17675.1	0	3.6	1.17	1	0	26	0	6	0	41.42	0
193	120.57	2	1	15.372	0.7539	1	3	1	4	1	122	0	0	0	0	6	2	0	1	4	22002.8	0	6.9	10.05	1	0	23	0	2	2	48	0
194	151.93	2	1	16.874	1.2957	1	3	1	4	1	137	0	0	0	0	6	2	0	1	4	19561.5	0	7.1	12.66	1	0	12	0	3	2	41.33	0
195	57.03	1	1	16.02	0.728	1	1	1	4	1	143	0	0	0	0	6	2	0	1	7	20635.6	0	3.5	4.75	1	0	33	0	1	2	46.17	0
196	5.67	0	1	15.088	0.3161	1	1	1	3	1	108	0	0	0	0	6	2	0	1	9	25984.9	0	7.4	0.47	1	1	103	0	70.5	4	840.83	0
197	13.8	0	0	17.747	0.429	2	3	0	2	1	132	0	0	0	0	6	2	0	1	6	25894.9	0	6.2	1.15	1	0	34	0	1	2	45.92	0
198	83.3	2	0	13.681	0.8103	2	3	1	3	1	137	0	0	0	0	6	2	1	1	4	42691.8	0	4.7	6.94	1	0	33	0	4	0	42.75	0
199	44.17	1	1	13.604	0.5873	2	2	1	4	1	120	1	0	0	0	5.6	1	0	1	13	22868.4	0	7.6	3.68	1	0	32	0	2	2	94.17	0
200	42.9	1	1	14.793	0.6799	2	1	1	1	1	141	0	0	0	0	6	2	0	0	7	17054.4	0	9.2	3.58	1	0	15	0	1	2	44.92	0
201	35.87	1	1	13.672	0.5797	2	3	0	4	1	117	0	0	0	0	3	1	0	1	4	30513.6	0	5.4	2.99	1	0	30	0	2	0	46.33	0
202	27.4	1	1	14.691	0.5591	2	3	0	4	1	142	0	0	0	1	6	2	0	1	13	25660.5	0	5.5	2.28	1	0	24	0	7	2	46.83	0
203	57.97	1	0	12.638	0.7498	2	2	0	3	1	125	0	0	0	1	6.3	2	0	1	4	14984.3	0	4.3	4.83	1	0	13	0	8	1	45.75	0
204	54	1	1	13.385	0.6374	1	0	1	2	1	124	0	0	0	0	6	2	0	1	4	19741.1	0	7.1	4.5	1	0	15	0	12	0	45.42	0
205	8.17	0	1	20.794	0.4356	1	0	0	4	1	129	0	0	0	0	6	2	1	1	9	20535.8	0	13	0.68	1	0	32	0	2	0	45.83	0
206	122.77	2	1	25.205	1.3565	2	0	0	4	0	139	0	0	0	0	6	2	0	1	5	28052	0	8.1	10.23	1	0	68	0	6	4	189.58	0
207	95.43	2	0	13.646	0.7892	1	3	1	2	1	120	0	0	0	1	8	3	1	1	4	27832.8	0	5.2	7.95	1	0	21	0	2	1	42.25	0
208	60.4	1	0	17.005	0.6566	1	3	1	4	1	125	0	0	0	0	6	2	0	1	4	15661.1	0	7	5.03	1	0	38	0	3	2	45.58	0
209	54.8	1	1	14.05	0.7207	2	3	1	3	1	117	0	0	0	0	8	3	0	0	4	32448.1	0	6.9	4.57	1	0	58	0	0	1	45.67	0
210	44.13	1	1	14.508	0.6444	1	3	0	4	1	134	0	0	0	1	7	2	0	1	4	25980.5	0	5.8	3.68	1	0	30	0	2	2	89.67	0
211	37.07	1	1	15.788	0.6035	1	0	1	1	1	132	0	0	0	0	6	2	0	1	4	25893.5	0	5	3.09	1	0	11	0	22	2	45.83	0
212	71.4	1	1	13.88	0.7858	1	1	1	3	1	137	0	0	0	1	6.5	2	0	0	6	20588.5	0	6.9	5.95	1	0	33	0	3	3	71	0
213	168.1	3	1	14.86	1.2398	1	0	1	2	1	117	0	0	0	0	7	2	0	1	6	26791.3	0	6.4	14.01	1	0	39	0	2	4	70.42	1
214	8.53	0	0	18.904	0.4153	1	0	0	1	1	133	0	0	0	0	6.5	2	0	0	9	33297.7	0	8.9	0.71	1	0	50	0	2	3	71	0
215	13.2	0	1	15.703	0.4637	1	0	1	2	1	109	0	0	0	0	6	2	0	1	5	20840.9	0	7.7	1.1	1	0	14	0	2	2	46.67	0
216	20.5	0	1	16.609	0.5323	1	0	1	1	1	126	0	0	0	1	8	3	0	1	4	40253.7	0	5.1	1.71	1	0	35	0	3	0	46.58	0
217	1.7	0	0	14.24	0.2427	2	2	0	2	0	143	0	0	0	0	6	2	1	1	36	27287.5	0	11.3	0.14	1	0	29	0	1	2	42.25	0
218	102.3	2	1	15.5	0.9391	2	3	0	3	1	131	0	0	0	0	6	2	1	1	6	17731.8	0	10.3	8.53	1	0	10	0	2	2	43.42	0
219	110.03	2	1	16.357	1.0809	2	1	1	2	1	145	0	0	0	0	6.5	2	1	1	4	27008.2	0	6.2	9.17	1	0	79	0	6	2	45.92	1
220	42.6	1	1	13.223	0.6992	1	0	0	2	1	125	0	0	0	1	6	2	0	1	4	35677.1	0	5.5	3.55	1	0	46	0	5	2	42.5	0
221	43.57	1	1	15.379	0.6733	1	0	1	2	1	121	0	0	0	0	6	2	0	1	7	29453.5	0	5.6	3.63	1	0	36	0	2	4	118.5	1
222	54.03	1	1	12.784	0.6139	2	3	1	1	1	124	0	0	0	1	6.3	2	0	1	9	31524.1	0	7.3	4.5	1	0	33	0	4.1	0	21.08	0
223	30.77	1	1	16.791	0.5734	2	3	1	3	0	126	0	1	0	1	6	2	0	1	5	35853	0	4.1	2.56	1	0	44	0	8	2	92.42	0
224	51.8	1	0	15.235	0.6024	1	3	1	4	1	121	0	0	0	0	6	2	0	1	4	22508.3	0	10.2	4.32	1	0	61	0	2	4	92.5	1
225	184.2	3	1	17.688	1.3396	2	3	1	2	1	143	0	0	0	0	6.5	2	0	1	4	28711.6	0	5.5	15.35	1	0	19	0	3	2	47.92	0
226	17.8	0	0	14.456	0.4879	1	0	1	3	1	117	0	0	0	1	3	1	0	0	5	22773.8	0	8	1.48	1	0	13	0	7	2	42.58	0
227	16.23	0	0	17.313	0.4595	2	2	1	3	1	105	0	0	0	0	6	2	0	0	4	27218.8	0	5.6	1.35	1	0	33	0	6	0	41.92	0
228	21.4	0	0	17.709	0.5304	2	3	1	3	1	126	0	0	0	0	6	2	0	0	4	29084.8	0	5.1	1.78	1	0	21	0	2	2	43.92	0
229	12.47	0	1	15.046	0.395	2	3	1	3	1	119	0	0	0	1	6	2	0	0	4	27132	0	3.9	1.04	1	0	19	0	1	4	65.5	0
230	122.93	2	0	22.695	1.6069	1	1	0	2	1	147	0	0	0	0	6	2	1	1	4	29506.9	0	6.4	10.24	1	0	58	0	2	2	45.58	1
231	99.37	2	1	14.201	0.9309	1	0	1	3	1	139	0	0	0	0	6.5	2	0	1	6	31426.4	0	5.7	8.28	1	0	25	0	3	0	46.17	0
232	49.77	1	0	15.291	0.6035	1	2	1	2	1	138	0	0	0	0	6	2	0	0	5	19716.5	0	7.9	4.15	1	0	15	0	1	2	42	0
233	38.67	1	0	14.491	0.5508	1	1	1	1	1	162	0	0	0	0	6	2	0	1	7	29288.2	0	7.2	3.22	1	0	20	0	4	0	43.33	0
234	41.9	1	1	14.136	0.535	2	3	1	1	1	128	0	0	0	0	7	2	0	1	5	23799.1	0	5.4	3.49	1	0	18	0	2	2	47.67	0
235	46.77	1	0	12.698	0.639	1	0	0	4	1	136	0	0	0	1	6	2	0	1	4	20397.2	0	6.2	3.9	1	0	12	0	6	2	47.25	0
236	54.83	1	0	15.6	0.6583	2	3	1	4	1	137	0	0	0	0	8	3	0	0	3	34196.8	0	4.2	4.57	1	0	78	0	2	0	45.08	1
237	26.67	1	1	15.242	0.4743	1	3	1	4	1	107	0	0	0	0	3	1	0	1	4	32547.5	0	5	2.22	1	0	27	0	1	2	42.83	0
238	170.73	3	1	13.611	1.1866	1	3	1	3	1	138	1	0	0	0	8	3	1	1	4	32944	0	5.6	14.23	1	0	12	0	2	2	41.25	0
239	14.47	0	0	17.06	0.4118	2	3	1	4	0	145	0	0	1	1	3	1	1	1	15	31043.6	0	10.8	1.21	1	0	37	0	5	0	22.08	0
240	40.03	1	1	14.61	0.6659	2	3	1	3	1	139	1	0	0	0	8	3	0	1	7	30976.9	0	6.7	3.34	1	0	20	0	4	1	20.5	0
241	34.1	1	0	13.149	0.4163	2	2	0	3	1	110	1	0	0	0	8	3	0	1	8	29470	0	7.9	2.84	1	0	42	0	2	4	93.42	0
242	40.8	1	1	14.24	0.6767	2	2	1	3	1	153	0	0	0	0	6	2	0	0	4	23548.5	0	5	3.4	1	0	33	0	6	2	46.08	0
243	33.73	1	0	15.95	0.5874	2	2	1	2	1	119	0	0	0	0	3	1	0	1	4	21523.1	0	5.8	2.81	1	0	23	0	2	2	46.42	0
244	15.07	0	0	16	0.433	2	3	1	4	1	123	0	0	0	0	8	3	0	1	5	35386.9	0	7.7	1.26	1	0	34	0	1	3	68.33	0
245	40.37	1	0	15.625	0.6987	2	2	1	4	1	139	0	0	1	0	8	3	0	1	6	29565.9	0	5.6	3.36	1	0	17	0	2	3	118.33	0
246	57.9	1	0	15.575	0.7178	2	3	1	3	1	117	1	0	0	0	5.6	1	0	1	4	40978.4	0	6.2	4.83	1	0	18	0	2	0	42.67	0
247	59.33	1	0	15.861	0.745	1	1	1	2	1	130	0	0	0	0	6.5	2	0	0	4	18690.6	0	4.6	4.94	1	0	35	0	25.05	4	69.5	1
248	44.87	1	1	14.794	0.6315	2	2	1	4	1	124	0	0	0	0	6	2	0	1	7	24915.3	0	4.9	3.74	1	0	34	0	4	4	66.42	0
249	65.9	1	1	15.259	0.7614	2	3	1	3	1	129	0	0	0	0	6	2	0	1	5	26950.8	0	5	5.49	1	0	49	0	3	2	39.75	0
250	32.67	1	1	17.343	0.6225	2	2	1	1	1	117	0	0	0	0	3	1	0	1	7	16366.9	0	8.9	2.72	1	0	36	0	4	0	44.33	0
251	167.53	3	1	18.623	1.5244	1	1	1	2	0	149	0	0	0	0	8	3	0	1	4	18445	0	6.2	13.96	1	0	16	0	13	2	47.17	0
252	23	0	1	17.44	0.5648	1	3	1	3	1	124	0	0	0	1	6	2	0	0	4	24711.5	0	6.9	1.92	1	0	26	0	2	1	46.67	0
253	18	0	1	17.656	0.5011	1	0	1	2	1	106	0	0	0	1	10	4	0	1	5	66153	0	3.7	1.5	1	0	29	0	6	2	44.5	0
254	125.3	2	0	19.464	1.1662	1	3	1	1	1	141	0	0	0	1	6.5	2	1	1	5	25786.5	0	8.2	10.44	1	0	21	0	8	2	40.42	0
255	81.3	2	0	13.393	0.723	1	1	1	1	1	132	0	0	0	1	3	1	0	0	6	29610.4	0	5.1	6.78	1	0	23	0	2	2	40.17	1
256	129.5	2	0	15.945	1.2104	1	1	1	2	1	148	0	0	0	0	6	2	1	1	4	20934.9	0	5.5	10.79	1	0	43	0	2	3	141.25	1
257	31.13	1	1	16.225	0.5354	2	2	1	4	1	127	1	0	0	0	8	3	0	1	11	34627.7	0	4.9	2.59	1	0	23	0	3	2	42.08	0
258	56.9	1	0	13.92	0.6312	2	3	1	4	0	142	0	0	0	0	6	2	0	0	5	25561.7	0	7	4.74	1	0	31	0	9	2	45.25	0
259	25.43	1	0	15.087	0.5073	1	3	1	4	1	129	0	0	0	0	3	1	1	1	4	12977.4	0	5.9	2.12	1	0	17	0	3	1	43.75	0
260	51.4	1	1	13.581	0.5598	1	3	1	3	1	153	1	0	1	1	9	3	0	1	3	54295.7	0	6.7	4.28	1	0	20	0	2	2	45.5	0
261	11.87	0	0	18.367	0.4183	1	2	1	3	1	112	0	0	0	1	3	1	0	0	6	20534	0	8	0.99	1	0	23	0	7	2	40.83	0
262	20.6	0	0	13.841	0.4859	1	0	1	4	1	118	0	1	0	1	6	2	0	1	6	30603.9	0	6	1.72	1	0	33	0	4	3	66	0
263	15.27	0	0	17.204	0.4671	1	0	0	2	1	116	0	0	0	0	6	2	0	1	9	26007	0	7.9	1.27	1	0	18	0	4	0	39.83	0
264	119.57	2	1	13.764	0.885	2	3	0	1	1	144	0	0	0	0	7	2	1	1	4	28103.3	0	7.1	9.96	1	0	26	0	22	2	46	0
265	151.6	2	1	16.76	1.0822	1	1	1	3	1	146	0	0	0	0	6	2	0	0	9	29524.6	0	5.4	12.63	1	0	9	0	2.39	0	22.83	0
266	25.8	1	0	13.605	0.4733	1	0	0	4	1	130	0	0	0	0	6	2	0	1	9	27295.8	0	6	2.15	1	0	70	0	8.47	2	20.83	1
267	70.87	1	1	13.538	0.6787	1	1	1	2	1	139	0	0	0	0	6	2	0	1	4	28452.2	0	6.4	5.91	1	0	8	0	3	0	43.92	0
268	24.07	1	0	17.25	0.6108	1	0	0	4	1	127	0	0	0	0	6	2	0	1	4	27637.4	0	6.7	2.01	1	0	36	0	2	2	42.92	0
269	33.93	1	0	14.463	0.5232	2	2	1	2	1	141	0	0	0	0	8	3	0	1	6	41602.7	0	9.7	2.83	1	0	25	0	3	2	45.08	0
270	59.2	1	0	13.388	0.7036	2	2	0	3	1	130	1	0	0	0	6.5	2	0	0	4	47277.4	0	6.5	4.93	1	0	8	0	5	0	43.83	0
271	57.27	1	0	13.35	0.6646	2	2	1	2	1	125	0	0	0	0	8	3	0	1	5	34771.4	0	8.2	4.77	1	0	7	0	2	0	24.58	0
272	43.33	1	0	13.152	0.6503	1	3	1	4	1	124	0	0	0	0	6	2	0	1	4	24478.7	0	11.8	3.61	1	0	31	0	10	2	43.42	0
273	163.73	3	1	20.937	1.6163	1	0	0	1	0	146	0	0	0	0	3	1	0	1	7	25288.3	0	7.9	13.64	1	0	39	0	7	0	46	0
274	20.8	0	1	16.232	0.4895	1	1	0	2	1	117	0	0	0	0	6	2	0	0	4	29529.3	0	6.2	1.73	1	0	60	0	1	2	44.83	0
275	107	2	1	20.246	1.2025	2	2	1	2	1	139	0	0	0	0	6	2	1	1	5	35484.6	0	8.5	8.92	1	0	40	0	2.02	1	21.92	0
276	134.43	2	0	14.178	1.0173	1	0	1	2	1	113	0	0	0	0	6	2	0	1	3	18449	0	4.8	11.2	1	0	9	0	2	2	41.42	1
277	75.1	2	0	18.852	0.7565	2	3	0	4	1	137	1	0	0	0	8	3	1	1	5	32951.6	0	10.6	6.26	1	0	30	0	3	2	47.25	0
278	36.9	1	1	19.919	0.6779	2	3	1	4	1	131	1	0	0	0	8	3	0	1	6	68595.1	0	6.4	3.08	1	0	70	0	8	2	68.08	1
279	34.57	1	1	14.491	0.5508	2	3	1	3	1	137	0	0	0	0	6	2	0	1	4	24179.4	0	3.8	2.88	1	0	27	0	6	2	45.33	0
280	35.67	1	1	16.556	0.6579	1	1	1	2	1	127	0	0	0	0	6	2	0	1	4	18044.4	0	3.4	2.97	1	0	13	0	3	1	47.25	0
281	41.27	1	0	12.346	0.5	2	2	1	1	1	120	1	0	1	1	9	3	0	0	5	42441.8	0	6.9	3.44	1	0	27	0	2	3	43.83	0
282	24.73	1	1	15.432	0.559	1	0	1	1	1	125	0	0	0	0	3	1	0	1	3	23862.3	0	7.2	2.06	1	0	30	0	12	2	64.67	0
283	54.93	1	0	13.332	0.6177	1	0	1	2	0	114	0	1	0	1	6	2	0	1	5	33182.6	0	5.5	4.58	1	0	18	0	5	2	46.5	0
284	65.5	1	1	14.848	0.7108	1	3	1	4	1	129	0	0	0	1	6.5	2	0	1	4	18823.1	0	7.2	5.46	1	0	27	0	7	2	90.17	0
285	31.5	1	0	14.183	0.5812	1	3	1	3	1	132	0	1	0	0	6.5	2	0	0	4	29129.1	0	6.6	2.63	1	0	28	0	1	2	44.58	0
286	53.33	1	0	14.575	0.7141	1	2	1	2	1	123	0	0	0	0	3	1	0	1	5	20255.5	0	10.1	4.44	1	0	32	0	5	0	45.83	0
287	135.8	2	1	15.649	1.1274	2	3	1	4	1	151	0	0	0	0	6	2	0	1	4	20374.7	0	7	11.32	1	0	22	0	2	2	44.92	0
288	72.93	2	1	14.745	0.7893	1	0	1	3	1	123	1	0	0	0	8	3	1	1	7	77587.1	0	6.1	6.08	1	0	50	0	8	0	42.58	0
289	24.1	1	0	15.194	0.5272	2	2	1	2	1	132	0	0	0	0	3.8	1	0	1	7	22679.8	0	6.7	2.01	1	0	37	0	2	1	44.67	0
290	35.37	1	1	17.4	0.5162	1	1	0	2	0	118	0	0	0	0	3	1	1	1	9	28171.1	0	4	2.95	1	0	19	0	3	0	45.08	0
291	53.53	1	1	12.476	0.726	2	2	1	4	1	131	1	0	0	0	8	3	0	1	4	53014.1	0	8.4	4.46	1	0	24	0	2	3	46.75	0
292	65.03	1	0	14.507	0.6928	2	2	1	4	1	126	0	0	0	0	6	2	0	1	9	26557.2	0	5.9	5.42	1	0	27	0	3	2	43.67	0
293	34.4	1	1	16.976	0.6258	2	0	1	1	1	113	0	0	0	0	6	2	0	1	5	19123	0	8.6	2.87	1	0	39	0	6	2	46.58	0
294	160.2	3	0	16.015	1.2499	2	2	1	2	1	136	0	0	0	1	6	2	0	1	6	26152.7	0	5.4	13.35	1	0	29	0	22	4	46.83	0
295	22.47	0	0	13.935	0.4705	2	3	1	3	1	133	0	0	0	0	6	2	0	1	6	26821.1	0	5.5	1.87	1	0	14	0	4	1	43.58	0
296	78.7	2	0	11.57	0.654	1	1	1	2	1	112	1	0	0	0	8	3	1	1	7	39174.7	0	6.4	6.56	1	0	17	0	3	2	43.92	0
297	142.27	2	1	15.609	1.2707	1	1	1	2	1	154	0	0	0	0	6	2	0	1	4	21742.4	0	6.4	11.86	1	0	19	0	3	1	45	0
298	87.53	2	1	13.717	0.6928	2	2	1	4	1	121	1	0	0	0	5.6	1	1	1	9	19108.2	0	9.8	7.29	1	0	22	0	3	1	46.42	0
299	146	2	1	14.703	1.036	2	3	1	3	1	159	0	0	0	0	6	2	1	1	5	26642.7	0	6.7	12.17	1	0	38	0	23	2	45.33	0
300	69.07	1	1	13.313	0.7305	2	3	1	4	1	143	0	0	0	0	6	2	0	1	7	25351.4	0	6.1	5.76	1	0	89	0	18	2	87.42	0
301	35.87	1	1	17.361	0.6532	2	3	1	4	1	106	0	0	0	1	6	2	0	1	4	48245.8	0	6.9	2.99	1	0	16	0	4	2	44.33	0
302	55.4	1	0	15.42	0.7042	1	3	1	3	1	133	1	0	0	0	3	1	0	1	4	40073.2	0	7	4.62	1	0	28	0	2	2	46.42	0
303	36.73	1	1	15.609	0.5906	2	2	1	4	1	126	1	0	0	0	8	3	0	1	8	44592.9	0	6.8	3.06	1	0	42	0	22	1	46.83	0
304	59.93	1	0	15.012	0.8068	2	3	0	4	1	129	0	0	0	0	6	2	0	0	4	28426.2	0	4	4.99	1	0	18	0	3	1	46.75	0
305	165.33	3	0	17.827	1.2414	1	3	1	4	1	139	1	1	1	0	10.3	4	0	1	4	61137.6	0	8.2	13.78	1	0	45	0	3	2	46.83	0
306	19.33	0	1	16.055	0.5233	1	0	0	2	0	114	0	0	0	0	7	2	0	0	4	20276.8	0	8.3	1.61	1	0	27	0	3	2	46.67	0
307	93.3	2	0	11.696	0.6938	2	3	0	4	1	129	0	0	0	0	8	3	1	1	4	34298.7	0	7.9	7.78	1	0	36	0	6	2	41.75	0
308	101.4	2	1	21.538	1.1465	1	1	1	3	1	129	1	0	0	0	8	3	1	1	4	32932.3	0	7.8	8.45	1	0	5	0	2	0	23.42	0
309	37.8	1	1	14.508	0.6444	1	0	1	1	1	120	0	0	0	1	3	1	0	1	4	23436.6	0	3.7	3.15	1	0	18	0	4	2	47.75	0
310	42.6	1	1	14.974	0.5599	2	2	0	4	1	124	0	0	1	0	4	1	1	1	8	33759.2	0	5.4	3.55	1	0	11	0	5	2	46.75	0
311	56.47	1	0	13.189	0.6699	1	0	1	1	1	142	0	0	0	0	6	2	0	1	4	26016.6	0	7.3	4.71	1	0	18	0	4	1	44.17	0
312	34.2	1	0	17.17	0.5798	2	3	0	3	1	132	0	0	0	1	6	2	0	1	7	19521	0	7.4	2.85	1	0	72	0	21	3	139.25	0
313	44.37	1	0	15.685	0.67	1	1	1	3	1	132	1	0	0	0	8	3	0	0	4	26023.7	0	9.2	3.7	1	0	20	0	3	2	1.75	0
314	33.37	1	0	13.256	0.5095	2	2	1	3	1	117	0	1	1	1	4	1	0	1	5	41083.7	0	9.5	2.78	1	0	22	0	20	3	43.33	0
315	80.73	2	0	22.946	0.959	2	2	1	4	1	134	1	0	0	0	10.3	4	1	1	4	79056.8	0	4.7	6.73	1	0	28	0	3	2	42.08	0
316	16.57	0	0	15.779	0.4561	1	0	1	4	1	127	0	0	0	0	6	2	0	0	4	28506.8	0	5.5	1.38	1	0	49	0	20	3	68.33	1
317	20.57	0	1	14.872	0.4773	1	3	1	1	0	105	0	0	0	0	6	2	0	1	7	28657.1	0	6.1	1.71	1	0	42	0	21	2	69.67	0
318	22.5	0	0	15.15	0.5447	2	3	1	1	1	129	0	0	0	0	6	2	0	1	4	15520.9	0	5.8	1.88	1	0	18	0	4	1	42.67	0
319	95.53	2	0	12.174	0.6801	2	3	1	3	1	139	0	0	0	0	6.5	2	0	0	4	28960.1	0	4.8	7.96	1	0	62	0	15	0	41.5	0
320	143.77	2	1	15.306	1.0801	1	2	1	1	1	130	0	0	0	0	6	2	0	1	4	26909.2	0	6.9	11.98	1	0	24	0	3	3	72.17	0
321	86.87	2	1	15.963	0.9084	1	0	1	1	1	135	0	0	0	0	6	2	1	1	4	25865.5	0	6.5	7.24	1	0	51	0	20	1	44.75	0
322	24.53	1	1	15.854	0.5385	1	1	1	2	1	113	0	0	0	0	6	2	0	0	4	28751.2	0	5.8	2.04	1	0	35	0	2.04	1	22.17	0
323	53.63	1	1	21.157	0.8844	1	1	1	2	1	105	0	0	0	0	7	2	0	0	4	19288.2	0	5.6	4.47	1	0	5	0	2	0	23.25	0
324	69.83	1	0	13.798	0.724	2	3	1	3	1	125	0	1	0	0	8	3	0	1	8	28778.7	0	6.9	5.82	1	0	5	0	2	0	21.83	0
325	34.8	1	1	14.081	0.6443	2	3	1	2	1	150	0	0	0	0	6	2	0	1	6	26036.3	0	7.2	2.9	1	0	23	0	3	0	46.83	0
326	36.3	1	1	13.744	0.5994	1	0	0	4	1	146	0	0	0	0	6	2	0	1	3	28183.5	0	5	3.03	1	0	35	0	5.01	1	21.92	0
327	35.03	1	1	16.62	0.6292	2	2	1	1	1	142	1	0	0	0	8	3	0	1	12	15072.1	0	4.4	2.92	1	0	29	0	18.4	3	91.08	0
328	42.87	1	0	16.953	0.6354	1	2	1	2	1	124	0	0	0	0	6	2	0	1	4	18948.1	0	6.9	3.57	1	0	49	0	3.58	2	22.33	0
329	43.43	1	1	16.276	0.6325	1	0	1	2	1	131	0	0	0	0	6	2	0	1	5	23372.5	0	8	3.62	1	0	37	0	4	0	20.5	0
330	59.13	1	0	13.046	0.6851	2	3	1	3	1	134	0	1	1	0	7	2	0	1	4	32259	0	7.9	4.93	1	0	28	0	3	0	43.08	0
331	17	0	1	15.928	0.4407	1	3	1	3	1	97	0	0	0	0	3	1	0	1	8	26441.8	0	10.4	1.42	1	0	41	0	2.55	0	19.25	0
332	74.57	2	1	13.798	0.724	2	2	1	4	0	118	0	0	0	1	3	1	0	1	8	22894.9	0	7.2	6.21	1	0	14	0	0	1	19.58	0
333	31.7	1	1	13.525	0.5321	1	0	1	4	1	137	0	0	0	0	3	1	1	1	4	34707.1	0	6.6	2.64	1	0	57	0	53	1	94.83	1
334	21.63	0	0	18.29	0.5196	1	2	1	2	1	134	0	0	0	0	7	2	0	1	5	26317.5	0	7.1	1.8	1	0	121	0	265.01	4	332.67	1
335	9.37	0	1	15.753	0.3791	2	3	1	3	1	108	0	0	0	1	6	2	0	1	7	23762.1	0	3.2	0.78	1	0	39	0	27	3	23	1
336	14.43	0	1	13.486	0.4176	2	1	1	2	1	111	0	0	0	0	6	2	0	0	8	25702.6	0	5.2	1.2	1	0	57	0	20	3	68.17	0
337	28.77	1	0	14.815	0.5477	1	3	1	4	1	125	1	0	0	0	9	3	0	1	5	27899.2	0	9.4	2.4	1	0	35	0	5.41	1	19	0
338	70.33	1	1	14.097	0.7517	2	2	1	3	1	123	0	0	1	1	7	2	0	0	4	35514.5	0	4.1	5.86	1	0	41	0	21	2	46.25	0
339	26.17	1	0	15.928	0.4407	2	3	1	3	1	160	0	0	0	0	6	2	0	1	6		0	7.4	2.18	1	0	27	0	7	2	45.67	0
340	46.43	1	0	14.7	0.639	1	3	1	4	1	120	0	0	0	0	3	1	0	0	4	26203.7	0	6	3.87	1	0	29	0	2.41	0	16.33	0
341	47.73	1	1	14.129	0.6454	1	3	1	1	1	128	0	0	0	0	6	2	0	0	4	27030.7	0	5.5	3.98	1	0	61	0	26	3	235.75	0
342	22.13	0	0	18.253	0.5679	1	1	0	2	1	127	0	0	0	0	6	2	0	0	4	28104.3	0	6.8	1.84	1	0	25	0	6	2	45.42	0
343	21.83	0	1	17.149	0.5314	1	0	1	2	1	128	0	0	0	0	6.5	2	0	0	4	28723.4	0	5.9	1.82	1	0	25	0	7	2	790.25	0
344	132.83	2	1	18.262	1.2824	2	2	1	1	0	142	0	0	0	0	6.5	2	0	1	5	28292.3	0	5.2	11.07	1	0	8	0	66	0	90.92	0
345	128.07	2	1	13.497	1.0471	1	0	1	4	0	135	0	0	0	0	6	2	0	1	6	22240.9	0	5.5	10.67	1	0	14	0	2	3	45.5	0
346	118.93	2	0	12.209	0.7465	1	3	1	1	1	107	0	0	0	1	6	2	1	1	4	29669.3	0	5.8	9.91	1	0	36	0	22	2	46.83	0
347	38.53	1	0	17.345	0.6837	2	3	1	4	1	133	0	0	0	0	6	2	0	1	4	28878.2	0	9	3.21	1	0	38	0	70.35	4	141.33	0
348	41.57	1	0	15.391	0.6637	1	0	1	2	1	127	0	0	0	0	6	2	0	1	4	26111.3	0	7.6	3.46	1	0	29	0	3	2	52.17	0
349	48.6	1	0	15.278	0.5937	1	1	1	4	1	182	0	0	0	0	6	2	1	1	7	24341	0	8.4	4.05	1	0	19	0	4.07	0	22.33	0
350	20.3	0	1	14.118	0.4907	2	2	1	3	1	126	0	0	0	0	6	2	0	1	4	17516.6	0	4.7	1.69	1	0	18	0	119	3	142.5	0
351	11.43	0	0	14.257	0.3451	1	0	1	1	1	114	0	0	0	0	6.3	2	0	1	9	24946.5	0	7.7	0.95	1	0	21	0	4	3	47.08	0
352	7.6	0	1	15.046	0.395	1	0	0	1	1	151	0	0	0	0	6	2	0	1	15	28543.1	0	7.2	0.63	1	0	71	0	21	0	45.08	0
353	11.8	0	0	17.708	0.4285	2	3	1	2	1	131	0	0	1	0	6.5	2	0	0	4	34110.1	0	6.2	0.98	1	0	15	0	4	1	48.17	0
354	87.4	2	1	16.734	0.9075	2	3	1	4	1	135	1	0	0	0	10.3	4	1	1	4	61147.2	0	5.9	7.28	1	0	24	0	4	2	45.17	0
355	30.67	1	1	18.959	0.63	1	0	1	1	1	133	1	0	0	0	8	3	0	1	4	64451.2	0	5.3	2.56	1	0	17	0	5	2	66.5	0
356	33.07	1	1	16.4	0.6749	1	0	1	2	1	131	0	0	0	1	6	2	1	1	4	22435.8	0	7.4	2.76	1	0	26	0	2	2	51.5	0
357	64.27	1	1	16.198	0.7739	1	1	1	2	1	139	0	0	0	0	6	2	0	0	3	30684.8	0	4.8	5.36	1	0	22	0	5	1	44.25	0
358	15.47	0	0	15.779	0.4561	1	1	1	2	1	108	0	0	0	1	6.5	2	0	1	7	36927.7	0	6.2	1.29	1	0	20	0	24	2	46.5	0
359	18.13	0	0	17.486	0.4618	1	0	0	1	0	112	0	0	0	0	7	2	0	0	5	19926.2	0	13.3	1.51	1	0	29	0	1.25	1	21.83	0
360	96.5	2	1	14.378	0.8516	1	1	1	3	1	150	0	0	0	0	6	2	0	1	7	36700.4	0	7.7	8.04	1	0	29	0	2.22	1	18.08	0
361	33.43	1	0	26.582	0.5141	1	1	1	1	0	123	0	0	0	0	10.3	4	1	1	4	40851.2	0	7.9	2.79	1	0	21	0	5	3	18.17	0
362	24.73	1	0	15.194	0.5272	1	3	0	4	0	141	0	0	0	1	3	1	0	1	8	30730.3	0	6.8	2.06	1	0	41	0	1.58	1	22.25	0
363	51.83	1	1	13.35	0.6646	1	2	1	2	1	136	0	0	0	0	6	2	0	1	5	27764.4	0	7	4.32	1	0	47	0	19	2	80.08	1
364	59.73	1	0	13.8	0.6853	2	3	1	4	1	128	0	0	0	0	6	2	0	1	4	20357.8	0	5.8	4.98	1	0	24	0	3	2	46.42	0
365	58.67	1	1	13.157	0.7455	1	0	0	1	1	120	0	0	0	1	6.3	2	0	1	6	21466.4	0	6.8	4.89	1	0	17	0	2	2	46.83	0
366	30.4	1	0	13.692	0.4248	1	3	1	1	0	143	0	0	0	0	3	1	1	1	7	19733.5	0	4	2.53	1	0	28	0	4	2	43.17	0
367	163.5	3	0	24.841	1.7287	1	1	1	1	1	133	0	0	0	1	7	2	0	1	6	28712.2	0	5.6	13.63	1	0	34	0	5.05	1	18.42	0
368	183.4	3	0	16.846	1.2442	2	3	1	4	1	141	0	0	0	0	6	2	0	1	3	28179.9	0	5.8	15.28	1	0	62	0	21	4	73.17	0
369	18.63	0	0	16.918	0.4997	1	0	1	2	1	128	0	0	0	1	7	2	0	1	4	26690.9	0	3.7	1.55	1	0	16	0	3	2	43.5	0
370	14.3	0	1	16.875	0.4899	1	2	1	2	1	123	0	0	0	0	4	1	0	1	6	23670	0	7.5	1.19	1	0	104	0	36.46	0	41.5	0
371	91.13	2	0	19.381	1.1381	1	0	0	1	1	150	0	0	0	0	6	2	1	1	3	26825.1	0	5.4	7.59	1	1	22	0	20	2	45.25	1
372	32.87	1	1	14.739	0.4926	1	3	1	3	1	115	1	0	1	0	7	2	0	1	8	28679.4	0	8.3	2.74	1	0	18	0	3	1	45.75	0
373	40.27	1	0	16.225	0.5354	2	3	1	3	1	130	0	0	0	1	3	1	0	0	7	20888.9	0	4	3.36	1	0	63	0	22	4	70.17	0
374	45.23	1	1	16.642	0.7211	1	0	1	2	1	121	0	0	0	0	7	2	0	0	5	26195.9	0	9.9	3.77	1	0	45	0	4	2	41.25	0
375	47.07	1	0	13.827	0.5292	2	3	1	3	1	117	0	0	0	0	7	2	0	1	4	22292.4	0	6	3.92	1	0	44	0	22	2	117.67	0
376	37.53	1	0	14.321	0.5385	1	0	1	4	1	126	0	0	1	0	6.3	2	0	0	5	36043.2	0	7.6	3.13	1	0	17	0	46	4	91.92	0
377	50.63	1	0	12.819	0.6238	1	3	1	4	1	114	0	0	0	0	6	2	0	1	4	20170.6	0	8.5	4.22	1	0	10	0	94	2	165.75	0
378	15.1	0	1	17.623	0.5195	2	3	0	1	1	121	0	0	0	1	6	2	0	0	4	19498.6	0	7.8	1.26	1	0	12	0	4	2	43.5	0
379	135.13	2	0	14.156	0.9836	1	1	1	3	1	135	0	0	0	1	9	3	1	1	4	52789.1	0	7.5	11.26	1	0	28	0	2.45	0	23.17	0
380	88.43	2	0	17.929	1.046	1	1	1	3	1	146	0	0	0	0	6	2	1	1	4	17015	0	6	7.37	1	0	15	0	3	2	46.25	0
381	77.07	2	0	11.438	0.5807	1	1	1	2	1	114	0	0	0	0	6	2	0	0	4	26518.1	0	5.7	6.42	1	0	23	0	68	2	90.67	0
382	59.1	1	1	12.687	0.6116	2	3	1	3	1	132	0	0	0	0	6	2	0	1	5	25394.1	0	6.8	4.93	1	0	10	0	4.05	2	46.25	0
383	25.47	1	0	14.491	0.5508	1	0	0	1	1	142	1	0	0	0	5.6	1	0	0	6	22228.4	0	6.4	2.12	1	0	18	0	5	2	45.83	1
384	54.97	1	0	15.373	0.7233	2	3	1	1	1	134	0	0	0	0	8	3	0	1	5	25059.7	0	5.3	4.58	1	0	24	0	18	3	42.08	1
385	37.3	1	0	16.243	0.6517	1	0	0	4	1	121	0	0	0	0	6	2	0	1	5	28776.6	0	4.9	3.11	1	0	25	0	1.47	2	3.5	1
386	46.5	1	0	13.521	0.4888	1	3	1	3	1	178	0	0	0	0	6.8	2	1	1	8	26156.4	0	9.1	3.88	1	0	12	0	4	2	47.5	0
387	12.5	0	0	16.596	0.3724	1	2	1	1	1	124	0	0	0	1	6.5	2	0	0	7	38929.1	0	8.6	1.04	1	0	34	0	6	2	47	0
388	10.6	0	1	15.011	0.4363	2	3	1	3	1	111	0	0	0	0	3	1	0	0	4	24430.4	0	4.9	0.88	1	0	10	0	4	2	46.25	0
389	17.17	0	0	17.188	0.4944	1	0	0	2	1	115	0	0	0	0	6	2	0	1	6	18682	0	6.7	1.43	1	0	41	0	50	4	94.83	0
390	15.6	0	1	18.525	0.4753	2	3	1	4	1	96	0	0	0	1	6	2	0	1	5	50367.9	0	7	1.3	1	0	23	0	5	0	43.5	0
391	37.8	1	1	15.907	0.5581	1	0	1	1	1	111	0	0	0	1	3	1	0	1	5	24197.8	0	5.6	3.15	1	0	18	0	6	2	47.17	0
392	50.03	1	1	15.003	0.7246	2	2	0	2	0	128	1	0	0	0	8	3	0	1	14	38963.5	0	8.9	4.17	1	0	17	0		3	142.42	0
393	29.8	1	0	13.977	0.5679	2	0	0	3	1	123	0	0	1	1	6	2	1	1	4	39808.5	0	6.3	2.48	1	0	43	0	48	4	261.58	0
394	166.7	3	1	19.835	1.5732	1	1	1	2	0	164	1	0	1	0	6	2	0	0	4	80533.9	0	4.4	13.89	1	0	31	0	3	2	46.75	0
395	10.87	0	0	14.286	0.3689	1	2	1	3	1	107	0	0	0	0	6	2	0	1	7	29048.4	0	9.1	0.91	1	0	24	0	24	4	164.17	0
396	77.27	2	0	13.003	0.7606	1	3	1	4	1	119	1	0	0	0	5.6	1	1	1	4	20335.5	0	6.8	6.44	1	0	25	0	3	2	46.92	0
397	79.8	2	0	15.456	0.9157	1	1	0	4	0	139	0	0	0	0	6.5	2	1	1	4	19126.7	0	6.9	6.65	1	0	46	0	22	2	117.67	0
398	149.23	2	1	24.144	1.3711	1	3	1	2	1	135	0	0	0	0	6	2	1	1	4	16220.9	0	5.6	12.44	1	0	38	0	119	4	237.92	0
399	50.7	1	0	9.732	0.8246	1	3	1	3	1	132	0	0	0	0	6.8	2	0	1	6	21629	0	6.4	4.23	1	0	28	0	20	2	43.58	0
400	40	1	0	15.493	0.5884	2	3	1	4	1	172	0	0	0	0	6	2	1	1	4	19689.3	0	8.7	3.33	1	0	18	0	2	2	44.92	0
401	175.6	3	0	14.711	1.1744	1	1	1	2	0	135	0	0	0	1	8	3	0	1	5	41839.2	0	9.9	14.63	1	0	14	0	4	4	45.08	0
402	16.63	0	0	15.342	0.424	1	0	1	2	1	148	0	0	0	0	6	2	0	0	8	29516.5	0	6.8	1.39	1	0	6	0	4	0	23.83	0
403	13.87	0	0	16	0.433	2	2	1	4	1	111	0	0	0	0	6	2	0	1	15	23671.1	0	9.3	1.16	1	0	25	0	4	1	46.5	0
404	90.43	2	1	15.122	0.8202	1	3	1	4	1	126	0	0	0	0	6	2	1	1	4	27690.5	0	3.8	7.54	1	0	33	0	1.41	0	22.75	0
405	83.27	2	1	15.846	0.8831	2	3	1	2	1	145	0	0	0	0	7	2	1	1	4	71655.4	0	6.2	6.94	1	0	40	0	2.15	1	21.92	0
406	78.93	2	0	13.968	0.6702	1	3	1	2	1	121	0	0	0	1	8	3	1	1	4	195755	0	5.4	6.58	1	0	14	0	7	2	71.33	0
407	102.43	2	0	14.671	1.0916	2	0	1	1	1	141	0	0	0	0	7	2	0	1	5	26236.7	0	4.5	8.54	1	0	41	0	5.4	2	22.33	0
408	137.93	2	0	17.032	1.4183	1	1	1	2	1	151	0	1	0	0	6	2	1	1	5	27561.2	0	6.1	11.49	1	0	50	0	2	1	49	1
409	57.4	1	0	14.785	0.6895	1	0	1	4	1	137	0	0	0	0	6	2	0	1	4	26909.2	0	7	4.78	1	1	20	0	71	4	93.5	0
410	54.37	1	0	15.195	0.6594	1	3	1	2	1	139	0	0	0	0	3	1	0	1	4	16598	0	5.9	4.53	1	0	181	0	2	3	63.25	0
411	71.7	1	1	14.235	0.7654	1	1	1	2	1	132	0	0	0	0	6	2	0	1	6	26694.4	0	7.4	5.98	1	0	10	0	4	4	47.58	0
412	26.77	1	1	13.521	0.4888	2	2	1	2	1	124	1	0	0	0	8	3	0	1	13	30740.1	0	3.8	2.23	1	0	8	0	3	0	24.5	0
413	62.43	1	1	15.844	0.6046	2	3	1	3	1	142	0	0	0	0	6	2	0	1	4	26367.5	0	5.7	5.2	1	0	29	0	19	4	67.75	0
414	46.97	1	0	15.195	0.6594	1	3	1	1	1	131	1	0	0	0	8	3	0	0	7	51922	0	3.7	3.91	1	0	14	0	4	2	46.92	0
415	61.13	1	0	15.475	0.6754	2	2	0	4	1	128	0	0	0	0	6	2	0	0	4	29925.3	0	5.1	5.09	1	0	23	0	4	2	44	0
416	21.83	0	0	12.327	0.4031	2	2	1	4	1	126	0	0	0	0	7	2	0	1	8	30799.6	0	5.5	1.82	1	0	4	0	2	0	44.42	0
417	12.43	0	1	15.18	0.4387	1	0	0	2	1	98	0	0	0	1	6	2	0	0	8	36023.4	0	9.1	1.04	1	0	16	0	5	2	45	0
418	10.5	0	1	17.554	0.4266	2	3	0	4	0	109	0	0	0	0	6	2	0	0	4	33181	0	5.3	0.88	1	0	16	0	4	2	43.92	0
419	18.17	0	1	14.516	0.4802	2	2	1	2	0	112	0	0	0	0	7	2	0	0	5	22361.2	0	6.5	1.51	1	0	17	0	4	0	43.5	0
420	14.4	0	0	15.582	0.4359	1	2	1	2	1	131	0	0	0	0	6	2	1	1	9	27571.3	0	10.9	1.2	1	0	11	0	4	2	70.75	1
421	123.2	2	0	21.794	1.1666	1	0	1	1	1	167	0	0	0	1	6	2	0	1	7	35966.4	0	8.6	10.27	1	0	47	0	100	4	165.33	0
422	108.77	2	1	17.456	1.0321	1	0	1	4	1	126	0	0	0	0	6	2	1	1	4	25956.2	0	5.9	9.06	1	0	7	0	21	4	43.33	0
423	44.43	1	1	15.304	0.6229	2	3	1	1	1	139	0	0	0	0	3	1	0	1	4	44144.6	0	5.1	3.7	1	0	23	0	5	2	50.75	0
424	44.37	1	0	14.999	0.6552	2	3	1	1	1	136	0	0	0	0	6	2	0	1	4	19321.9	0	4.7	3.7	1	0	28	0	3	2	44.33	0
425	31.93	1	0	13.705	0.5445	2	3	1	3	1	132	0	0	0	0	6	2	0	1	4	19360.7	0	5.7	2.66	1	0	23	0	3	4	43	0
426	27.9	1	1	15.023	0.5424	1	0	1	3	1	153	0	0	0	0	6	2	1	1	6	16733	0	5.5	2.33	1	0	33	0	48.23	4	70.08	0
427	19.77	0	0	14.197	0.4161	1	2	1	2	1	134	0	0	0	0	6	2	0	0	6	25490.8	0	6.6	1.65	1	0	10	0	23	4	49.33	1
428	20.5	0	1	14.784	0.4672	1	3	1	4	1	115	0	0	0	1	6.5	2	0	0	5	34405.4	0	3.5	1.71	1	0	74	0	44.05	0	116.42	0
429	13.37	0	0	15.157	0.4131	1	0	0	2	0	125	0	0	1	1	3	1	1	1	8	19002.6	0	10.3	1.11	1	0	18	0	3.4	1	23.33	0
430	22.4	0	1	18.29	0.5196	1	1	1	2	0	153	0	0	0	0	6.5	2	0	0	5	26930.1	0	4.7	1.87	1	0	49	0	47.3	3	69.58	0
431	111.13	2	1	17.5	1.1549	1	0	1	3	1	128	0	0	0	1	6	2	1	1	5	19255.3	0	5.1	9.26	1	0	58	0	14.5	2	40.17	0
432	80.73	2	0	13.152	0.6503	2	3	1	4	1	128	0	0	0	1	6	2	0	0	6	38522	0	7.7	6.73	1	0	63	0	24.34	2	46.42	0
433	40.6	1	1	13.563	0.5774	1	3	1	4	1	131	0	0	0	0	6	2	0	1	5	28389	0	4.4	3.38	1	0	29	0	120.33	2	142.67	1
434	42.23	1	0	15	0.6455	2	3	1	3	1	121	1	0	0	0	5.6	1	0	1	4	24098.4	0	5.2	3.52	1	0	21	0	6	1	66.17	0
435	53.27	1	1	15.098	0.6283	1	0	0	1	1	118	0	0	0	0	6	2	0	0	4	20136.6	0	7.2	4.44	1	0	26	0	4.55	2	44.25	0
436	36	1	0	21.926	0.5273	2	1	1	2	1	133	0	0	0	0	6	2	0	0	5	27250.1	0	6.9	3	1	0	29	0	116	4	188.25	0
437	108.73	2	0	14.872	0.8768	2	2	1	4	1	127	1	0	1	0	8	3	1	1	6	63185	0	4.7	9.06	1	0	38	0	70.1	4	119.25	0
438	94.9	2	0	15.203	0.8865	2	3	1	4	1	131	1	0	0	0	6.5	2	0	1	5	21733.2	0	6.4	7.91	1	0	30	0	2.45	2	47	0
439	109.77	2	0	16.22	1.0646	2	3	1	4	1	146	1	0	1	0	6.5	2	0	1	4	30391.8	0	5.4	9.15	1	0	17	0	3.5	2	46.83	0
440	32.7	1	1	17.112	0.6183	1	3	1	3	1	139	0	0	0	0	6	2	0	1	4	24777.9	0	7.5	2.73	1	0	41	0	2.1	2	43.08	0
441	31.97	1	1	15.143	0.5173	1	3	1	2	1	117	0	0	0	0	6.5	2	0	1	4	31431.5	0	5.3	2.66	1	0	34	0	6.15	0	46.92	0
442	36.4	1	0	14.626	0.5902	1	1	1	2	1	171	0	0	0	0	6	2	1	1	5	20456.7	0	12.1	3.03	1	0	28	0	116.5	4	164.5	0
443	28.87	1	1	15.023	0.5424	2	2	0	3	1	115	0	0	0	1	6	2	0	1	4	29896	0	5.6	2.41	1	0	17	0	4.2	4	44	0
444	53.83	1	0	14.106	0.5888	2	3	1	4	1	128	0	0	0	1	3	1	0	1	4	30283.7	0	5.8	4.49	1	0	23	0	4.14	2	21.73	0
445	56.77	1	1	12.336	0.6298	1	3	1	4	1	135	0	0	0	1	7	2	0	1	4	29241.9	0	7.7	4.73	1	0	24	0	3.45	2	46.33	0
446	56.2	1	1	13.717	0.6928	1	0	1	2	1	146	0	0	0	0	6	2	0	1	5	15091.9	0	6.6	4.68	1	0	19	0	2.4	2	44.33	0
447	161.1	3	1	21.81	1.331	1	1	1	1	0	149	0	0	0	0	3	1	0	1	11	24040.8	0	7.9	13.43	1	0	35	0	21.45	2	45.75	1
448	8.8	0	1	14.648	0.3266	1	0	1	1	0	128	0	0	0	0	6.5	2	0	0	7	20897.4	0	7.9	0.73	1	0	24	0	3.4	2	42.67	0
449	13.53	0	1	15.388	0.4078	1	0	1	2	1	103	0	0	0	0	6	2	0	1	5	18524	0	5.9	1.13	1	0	67	0	23.4	2	72.33	0
450	19.27	0	0	15.097	0.4897	1	0	0	1	1	128	0	0	0	0	6	2	0	0	4	23546.8	0	6.5	1.61	1	0	29	0	44.15	4	67.67	1
451	5.5	0	0	16.568	0.3555	1	1	0	3	0	131	0	0	0	0	6	2	0	1	1	25919.5	0	9.6	0.46	1	0	22	0	2.05	2	45.83	1
452	107.67	2	0	25.411	1.3325	1	1	1	1	1	130	0	0	0	1	6	2	1	1	7	20204.5	0	5	8.97	1	0	27	0	4.25	2	47	0
453	135.5	2	1	18.094	1.2636	1	1	1	2	1	130	0	0	0	0	6	2	1	1	4	16502.9	0	5.7	11.29	1	0	21	0	4	2	21.83	0
454	43.67	1	0	14.85	0.6423	2	3	0	4	1	130	0	0	0	1	7	2	0	1	4	19834.8	0	4.2	3.64	1	0	41	0	3.1	0	46	0
455	32.37	1	1	16.906	0.5949	2	3	1	3	1	148	0	0	0	0	3	1	0	1	6	18542.3	0	4.8	2.7	1	0	22	0	22.55	2	48	0
456	35.97	1	0	16.777	0.6024	2	3	1	3	1	132	0	0	0	1	3	1	1	1	8	17170.2	0	10.1	3	1	0	51	0	22.35	3	69.92	1
457	25.8	1	0	15.194	0.5272	2	2	1	2	1	121	0	0	0	0	8	3	0	1	6	36652.6	0	5.1	2.15	1	0	32	0	23.3	4	70.25	0
458	56.87	1	1	14.294	0.5835	2	3	1	3	1	118	0	0	0	0	6	2	1	1	20	23439.6	0	11.3	4.74	1	1	70	0	22.55	4	502.33	1
459	38.97	1	0	14.352	0.4688	2	3	1	4	0	111	0	0	0	1	3	1	0	1	4	26346.2	0	4.9	3.25	1	0	24	0	2.03	0	21.58	1
460	25.2	1	1	13.688	0.509	2	3	1	2	0	142	0	0	0	0	6.5	2	0	1	4	26883.3	0	4.2	2.1	1	0	27	0	4.05	0	45.92	0
461	19.9	0	0	16.657	0.5051	1	0	1	2	1	136	0	0	0	0	3	1	0	0	7	26916.1	0	7.7	1.66	1	0	19	0	6	2	42.58	0
462	9.77	0	1	22.722	0.4357	2	3	1	3	1	94	0	0	0	0	6	2	0	1	7	25797.6	0	4.6	0.81	1	0	28	0	4	0	46.42	0
463	11.4	0	1	14.197	0.4161	1	0	1	3	1	118	0	0	0	0	7	2	1	0	13	19760.1	0	12.9	0.95	1	0	34	0	3.4	2	44.33	1
464	6.27	0	0	15.609	0.3215	1	0	0	4	1	127	0	0	0	1	3	1	0	1	9	20806.3	0	8.3	0.52	1	0	23	0	3.35	2	24.75	0
465	22	0	0	14.371	0.4778	1	3	1	2	1	129	0	0	0	0	6	2	0	0	4	23581	0	5	1.83	1	0	18	0	2.4	2	20.58	0
466	22	0	0	14.172	0.483	2	3	1	1	1	111	0	0	1	0	6	2	0	0	4	25130	0	5.7	1.83	1	0	64	0	20.1	4	139.33	0
467	130.73	2	0	16.686	1.1764	1	1	1	2	1	137	0	1	0	0	6	2	1	1	4	29764	0	4.9	10.89	1	0	32	0	2.4	2	46.08	1
468	46.73	1	0	16.325	0.6633	1	0	1	1	1	113	0	0	1	1	6.5	2	0	1	4	64057.8	0	6.6	3.89	1	0	121	0	4	3	91.58	0
469	26.93	1	1	15.697	0.4549	1	3	1	2	1	125	1	0	0	0	8	3	0	1	6	99619.8	0	7.9	2.24	1	0	13	0	2	0	21.42	0
470	40.97	1	1	13.528	0.6222	1	3	1	1	0	116	0	0	0	0	6	2	0	0	4	30579.7	0	5.2	3.41	1	0	65	0	21.12	0	44.42	1
471	41.53	1	0	15.143	0.5173	1	3	1	4	0	124	0	0	0	0	3	1	1	1	8	27336.7	0	5.8	3.46	1	0	31	0	2.5	2	46.92	0
472	158.53	3	0	21.001	1.3752	2	1	1	2	1	144	0	0	0	1	7	2	0	1	5	20540.4	0	4.7	13.21	1	0	19	0	3	2	47.17	0
473	23.97	0	1	18.73	0.6469	2	3	1	3	1	117	0	0	0	0	6	2	0	0	5	29360.4	0	7.8	2	1	0	23	0	5	2	43.17	0
474	17.07	0	0	16.866	0.4625	2	2	1	2	1	117	0	0	0	0	6	2	0	1	7	25289.9	0	8.9	1.42	1	0	7	0	3	0	23.08	0
475	49.97	1	1	12.034	0.4611	1	0	1	1	1	115	0	0	0	0	6	2	0	1	4	18267.3	0	4.5	4.16	1	0	22	0	5.5	0	46	0
476	24.07	1	0	15.502	0.5142	1	1	1	4	1	116	0	0	0	0	6	2	1	1	7	28597.8	0	9.6	2.01	1	0	22	0	3	2	46.5	0
477	24.9	1	0	15.819	0.5287	1	0	1	4	1	123	0	0	1	0	7	2	0	0	5	56471.2	0	7.7	2.08	1	0	22	0	3	0	20.42	0
478	69.9	1	1	14.746	0.7183	1	2	1	1	1	138	0	0	0	0	6	2	0	1	4	24959	0	4.4	5.83	1	0	23	0	2.4	2	42	0
479	36.33	1	0	13.874	0.5568	2	3	1	3	1	86	0	0	0	0	6	2	0	1	8	17989.6	0	4.8	3.03	1	0	21	0	3	0	22.58	0
480	58.4	1	1	13.783	0.7433	1	3	1	3	1	133	0	0	0	0	6	2	0	1	4	24276.8	0	7.5	4.87	1	0	14	0	5	4	42.92	0
481	164.73	3	0	18.73	1.3919	2	3	0	4	1	126	1	0	0	0	10.3	4	0	1	5	84238.6	0	6.5	13.73	1	0	41	0	2	2	20.75	0
482	23.83	0	1	14.118	0.4907	2	2	1	2	1	133	0	0	0	0	6	2	0	0	6	29276.6	0	4.8	1.99	1	0	17	0	17.15	2	41.92	0
483	18.13	0	1	15.625	0.4714	1	1	0	2	1	118	0	0	0	0	6	2	0	1	6	28194	0	7.3	1.51	1	0	14	0	3	2	90.5	0
484	15.07	0	0	16.004	0.4861	2	2	0	2	1	129	0	0	0	0	6.8	2	0	0	7	19911.6	0	6.7	1.26	1	0	32	0	3.4	2	46.25	1
485	87.23	2	0	13.479	0.6396	1	3	1	2	1	124	0	0	0	1	6	2	0	0	5	25177.1	0	8	7.27	1	0	141	0	19.33	3	43.17	1
486	109	2	0	12.237	0.8742	1	1	1	3	0	135	0	0	1	1	7	2	0	0	6	38574.7	0	8.5	9.08	1	0	36	0	19.32	3	115.33	0
487	55.5	1	0	14.059	0.6724	2	3	0	3	1	141	1	0	0	0	6.5	2	0	0	4	39132.6	0	6.6	4.63	1	0	22	0	4.02	0	21.42	0
488	62.87	1	1	13.951	0.7379	2	2	1	2	1	140	0	0	0	0	6	2	0	1	7	27442.9	0	6.7	5.24	1	0	22	0	2.3	2	20.17	0
489	33.9	1	0	13.946	0.5138	1	0	1	3	1	121	1	0	0	0	8	3	0	0	4	36301.9	0	7.1	2.83	1	0	26	0	4.25	2	21.83	0
490	70.1	1	1	16.875	0.9	1	3	1	4	1	114	0	0	0	1	7	2	0	1	4	21551.2	0	5.7	5.84	1	0	14	0	20	2	44.08	0
491	166.23	3	0	22.044	1.4376	2	3	1	3	1	148	0	0	0	1	3	1	0	1	6	12493.3	0	8.2	13.85	1	0	111	0	57.3	4	56.5	1
492	178.4	3	1	18.937	1.7224	1	2	0	1	0	140	0	0	0	1	8	3	0	1	9	37827.7	0	6.1	14.87	1	0	67	0	19.45	2	68.17	1
493	159.13	3	0	27.574	1.388	2	2	1	4	1	140	1	0	0	0	8	3	0	1	6	36321.3	0	7.3	13.26	1	0	23	0	3.35	0	20.92	0
494	164.37	3	0	17.529	1.3077	2	3	1	3	1	144	0	0	0	1	6	2	0	1	5	47223.7	0	5.6	13.7	1	0	28	0	4.3	0	19.42	0
495	18.6	0	1	16.707	0.4514	2	3	1	4	1	123	0	0	0	0	3	1	0	0	4	25406.9	0	4.5	1.55	1	0	28	0	2.3	2	20.33	1
496	21.53	0	0	15.225	0.5096	1	0	0	4	0	98	0	0	0	0	6	2	0	1	5	20346.1	0	9.6	1.79	1	0	32	0	22.35	2	46.67	0
497	17.83	0	0	18.216	0.4806	1	0	1	4	1	109	0	0	0	1	6	2	1	1	7	46335.7	0	12.7	1.49	1	0	23	0	2.3	4	47	0
498	22.17	0	1	12.857	0.35	2	3	0	2	1	130	0	0	0	1	3	1	0	1	60	24859.2	0	5.7	1.85	1	0	23	0	4.15	2	46.58	0
499	22.93	0	1	15.907	0.5581	1	0	1	2	1	117	0	0	0	0	6	2	0	0	4	22848.8	0	7.6	1.91	1	0	20	0	2.35	2	17.58	0
500	17.77	0	1	16.967	0.4549	1	3	1	2	1	95	0	0	0	0	3	1	0	1	4	29159.3	0	6.3	1.48	1	0	33	0	39.2	1	65.67	0
501	106.27	2	0	12.913	0.8471	2	2	1	2	0	136	0	0	0	0	6	2	1	1	5	20000	0	7.3	8.86	1	0	19	0	17.5	4	45.5	0
502	79.63	2	0	14.109	0.8436	1	0	1	1	1	142	0	0	0	0	7	2	0	1	4	29335.5	0	5.5	6.64	1	0	13	0	3.49	0	13.5	0
503	84.03	2	0	16.12	0.9577	2	2	1	2	1	132	1	0	0	0	8	3	0	1	5	50602.4	0	7	7	1	0	17	0	2.1	0	42.83	0
504	76.63	2	1	15.341	0.8261	1	1	1	2	1	142	0	0	0	0	6	2	1	1	5	25923.4	0	4	6.39	1	0	37	0	4.4	2	19.17	0
505	83.47	2	0	13.611	0.7583	2	2	1	2	1	129	0	0	0	0	3	1	0	1	9	25085	0	5.7	6.96	1	0	12	0	2.3	2	23.92	0
506	26.1	1	1	12.034	0.4611	1	3	0	4	1	119	1	0	0	0	8	3	0	1	4	25765.8	0	5.3	2.18	1	0	9	0	3.14	0	43.67	0
507	56.03	1	1	15.331	0.6722	1	3	1	1	1	104	0	0	0	0	7.8	2	0	0	4	45966.1	0	6	4.67	1	0	49	0	23.06	2	46.67	0
508	166.7	3	1	23.556	1.486	2	2	1	3	1	144	0	0	0	0	6	2	0	1	5	27088.3	0	6.2	13.89	1	0	16	0	4	0	22.08	0
509	168.67	3	1	13.31	0.9432	1	3	1	1	1	140	1	0	1	1	6.8	2	0	1	5	103790	0	5.7	14.06	1	0	32	0	2.45	0	19.58	0
510	166.93	3	0	15.376	1.2856	2	2	1	3	1	120	0	0	0	0	7	2	0	1	4	32622.8	0	7.2	13.91	1	0	59	0	2.2	3	70.5	0
511	12.6	0	1	14.609	0.4055	1	1	0	3	1	124	0	0	0	1	7	2	0	1	7	45097.2	0	8.1	1.05	1	0	20	0	3.15	2	23.25	0
512	19.4	0	0	15.95	0.4152	1	0	1	4	0	133	0	0	0	0	6	2	0	1	7	28045.7	0	7	1.62	1	0	34	0	2	4	70.67	1
513	86.83	2	0	14.19	0.7442	1	3	1	4	1	110	0	0	0	0	6	2	1	1	4	15646.3	0	3.7	7.24	1	0	63	0	25.1	0	165.08	0
514	117.87	2	0	14.274	0.9658	1	0	1	4	1	146	0	0	0	0	6	2	1	1	4	17859.4	0	5.1	9.82	1	0	65	0	18.2	2	43.75	0
515	93.17	2	1	15.19	0.9297	1	1	1	2	1	134	0	0	0	0	6.3	2	1	1	4	21502.5	0	4.9	7.76	1	0	66	0	19.5	0	43.67	0
516	97.93	2	0	11.338	0.7937	2	2	1	4	0	136	1	0	0	0	8	3	1	1	15	27823	0	8.5	8.16	1	0	53	0	22	0	45.75	0
517	113.57	2	1	21.842	1.2765	2	3	0	2	1	111	0	0	0	0	3	1	0	0	4	26748.5	0	5.6	9.46	1	0	53	0	21.25	0	69.17	1
518	27.5	1	1	13.608	0.4989	1	0	1	2	1	212	0	0	0	0	6	2	0	1	4	16122.3	0	4	2.29	1	0	51	0	17.05	0	40.75	1
519	59.83	1	1	16.34	0.694	1	1	1	3	1	148	0	0	0	1	6	2	0	0	11	30555.6	0	5.2	4.99	1	0	21	0	3.35	1	23	0
520	35.93	1	1	17.578	0.6573	1	0	1	4	0	132	0	0	0	0	3	1	1	1	4	17862.8	0	9.4	2.99	1	0	46	0	2.21	2	21.42	0
521	41.8	1	0	16.066	0.6186	2	2	1	2	1	125	0	0	0	0	3	1	0	1	5	20476.2	0	4.9	3.48	1	0	17	0	7.4	4	20.33	0
522	39.1	1	0	15.082	0.6088	1	0	0	2	1	132	0	0	0	0	6	2	0	1	4	28368.3	0	6.6	3.26	1	0	39	0	3.25	3	66.83	0
523	27.17	1	1	17.307	0.5627	2	2	0	4	1	134	0	0	0	1	6	2	0	1	4	43420.1	0	5.9	2.26	1	0	42	0	3.05	2	46.17	0
524	48.2	1	0	14.85	0.5302	1	3	1	4	1	140	1	0	0	0	9	3	0	1	4	38502.5	0	6.5	4.02	1	0	35	0	1.2	2	44.42	0
525	31.27	1	0	14.518	0.5332	2	3	0	4	0	134	0	0	1	1	3	1	0	1	5	39387.6	0	6.3	2.61	1	0	23	0	3	2	44.42	0
526	12.7	0	1	14.543	0.4211	1	1	1	3	1	129	0	0	0	0	6	2	0	0	5	26328.6	0	6.5	1.06	1	0	12	0	3	1	19.25	0
527	17.1	0	1	14.327	0.4599	1	1	1	2	1	129	0	0	0	0	3	1	0	1	4	24136.9	0	3.7	1.43	1	0	27	0	5.05	2	22.25	0
528	130.47	2	1	15.938	1.1498	2	3	1	3	0	143	0	0	0	0	6	2	0	1	4	26034.3	0	4.3	10.87	1	0	17	0	6.05	0	22.75	0
529	118.13	2	1	13.402	0.9148	2	3	0	1	0	190	1	0	0	0	6.5	2	1	1	35	46321.6	0	11.1	9.84	1	0	20	0	4.4	2	42.67	0
530	32.03	1	1	16	0.6667	1	3	0	4	1	127	0	0	0	1	6.5	2	0	1	5	22473.7	0	9.3	2.67	1	0	13	0	2.2	0	22.33	0
531	57.5	1	0	16.942	0.7914	1	1	0	2	0	135	0	0	0	0	6	2	0	1	5	26131.8	0	6.3	4.79	1	0	18	0	2.43	1	21.67	0
532	28.37	1	0	13.818	0.477	2	3	1	3	0	116	0	1	0	0	6.5	2	0	1	5	27632.2	0	6	2.36	1	0	16	0	2.35	0	23.25	0
533	11.63	0	0	19.896	0.4169	2	3	1	3	0	147	0	0	1	0	4	1	0	1	21	29802.9	0	8.3	0.97	1	0	25	0	2.53	0	18.5	0
534	19.63	0	1	15.625	0.4714	2	3	1	3	1	113	0	0	0	1	6	2	0	0	4	64928.1	0	8.3	1.64	1	0	23	0	51	2	71.08	0
535	96.13	2	0	12.617	0.8174	2	0	1	3	1	131	0	0	0	1	6	2	0	0	6	29869.6	0	7.1	8.01	1	0	33	0	22.05	3	69.58	0
536	95.17	2	1	13.286	0.7787	2	2	1	1	1	151	1	0	0	0	10.3	4	1	1	20	55216.7	0	18.7	7.93	1	0	30	0	2.15	2	20.17	0
537	43	1	1	17	0.6872	1	0	1	4	1	115	1	0	0	0	3	1	0	1	6	34143.4	0	7.1	3.58	1	0	14	0	2.3	2	22.33	0
538	64.97	1	0	14.349	0.7483	1	3	1	2	1	133	0	0	0	0	3	1	0	1	5	23237.8	0	5.3	5.41	1	0	47	0	3.4	0	21	0
539	43.23	1	1	14.786	0.6217	1	3	1	2	1	123	0	0	0	1	6	2	1	1	4	53315.1	0	5.5	3.6	1	0	29	0	1.45	2	43.17	0
540	46.9	1	1	13.795	0.6756	2	2	1	1	1	134	0	0	0	0	6	2	0	1	7	26236.7	0	5.9	3.91	1	0	17	0	6	0	41.67	0
541	25	1	1	16.766	0.4975	1	1	0	2	1	114	0	0	0	1	6	2	1	1	4	59999.2	0	8.9	2.08	1	0	25	0	2.3	4	69.58	1
542	54.33	1	0	14.422	0.6616	2	0	1	4	1	176	0	0	0	0	6	2	1	1	6	19373.9	0	8.5	4.53	1	0	18	0	2.4	2	23.17	0
543	48.67	1	0	14.768	0.5652	2	2	0	2	1	137	0	0	0	1	6	2	0	1	5	20713.2	0	10.6	4.06	1	0	24	0	4.35	1	22.92	0
544	58.8	1	1	15.175	0.7287	1	3	0	4	1	126	0	0	0	1	7	2	0	1	4	22876.5	0	4.7	4.9	1	0	7	0	2	1	23.75	1
545	12.6	0	0	13.85	0.3789	2	3	1	2	1	110	0	0	1	0	6.5	2	0	0	5	31394.4	0	7	1.05	1	0	31	0	3.15	2	45.42	0
546	89.2	2	0	14.938	0.8257	1	2	1	2	1	125	0	1	0	1	6	2	1	1	7	51336.5	0	6.8	7.43	1	0	52	0	2	2	67.08	0
547	69.73	1	0	22.644	1.1485	1	1	0	2	1	140	0	0	0	1	6	2	0	1	4	27914.2	0	5.7	5.81	1	0	22	0	2.2	2	45.33	0
548	58.6	1	1	13.75	0.6745	1	3	1	2	1	123	0	0	0	0	6	2	0	1	4	29970.3	0	4.9	4.88	1	0	23	0	3.1	2	18.75	0
549	32.47	1	0	12.845	0.4764	2	3	1	3	0	131	1	0	1	0	8	3	0	1	7	60269.5	0	4.1	2.71	1	0	20	0	2	2	46.33	0
550	46.7	1	0	14.269	0.5922	2	3	1	3	1	130	0	0	0	0	6	2	0	1	4	28475.2	0	5.1	3.89	1	0	34	0	0	1	17	0
551	30.77	1	1	15.496	0.5416	1	3	1	4	1	116	0	0	0	0	3	1	0	1	4	17827.6	0	5.7	2.56	1	0	16	0	2.25	2	45.42	0
552	70	1	1	12.517	0.6618	2	3	1	3	1	127	0	0	0	1	3	1	0	1	6	14575.6	0	4.8	5.83	1	0	17	0	44.1	2	67.58	0
553	64.13	1	1	15.739	0.7525	2	3	0	3	1	144	0	0	0	1	6	2	0	1	4	25124.2	0	5.8	5.34	1	0	17	0	1.58	1	22.58	0
554	40.17	1	1	14.713	0.5826	1	0	1	1	1	127	0	0	0	0	6	2	0	1	5	27416.6	0	9.7	3.35	1	0	26	0	3.35	0	46.42	0
555	188.63	3	1	16.456	1.4854	2	3	1	3	1	157	1	0	0	0	8	3	1	1	6	43916.1	0	5.7	15.72	1	0	15	0	2	2	23.17	0
556	157.03	3	0	18.625	1.3612	1	1	1	1	1	144	1	0	0	0	6.5	2	0	1	7	26751.1	0	5.5	13.09	1	0	50	0	20.15	0	44.92	0
557	23.6	0	0	18.337	0.5892	1	0	1	1	1	133	0	0	0	1	6	2	0	1	4	40924.6	0	8.1	1.97	1	0	20	0	2.4	2	46.83	0
558	19.53	0	1	16.563	0.4853	1	0	1	2	1	132	0	0	0	0	3	1	0	0	5	18935.2	0	5.6	1.63	1	0	27	0	4.1	2	22.25	0
559	137.7	2	0	14.226	1.0863	2	2	0	2	1	140	0	1	0	0	6	2	1	1	6	15976.2	0	5.7	11.48	1	0	29	0	2.4	0	46.83	0
560	62.83	1	0	14.575	0.7141	2	2	0	3	1	126	0	0	0	0	6	2	0	0	4	24322.4	0	9.2	5.24	1	0	35	0	16.2	2	42.67	0
561	43.67	1	1	20.776	0.9247	1	0	0	4	1	125	1	0	1	0	7	2	0	0	7	41537.2	0	8.1	3.64	1	0	37	0	4	2	45.17	0
562	62.77	1	1	15.432	0.7348	2	3	1	4	1	115	1	0	0	0	8	3	0	1	8	41509.7	0	6.7	5.23	1	0	21	0	3.15	0	46.17	0
563	37.3	1	0	17.562	0.5766	2	3	1	4	1	131	0	0	0	0	3	1	0	1	7	24808	0	7.4	3.11	1	0	14	0	4.1	1	22.75	0
564	63.67	1	0	14.097	0.7517	1	0	1	2	1	137	0	0	0	0	6	2	0	0	4	19202.3	0	10	5.31	1	0	24	0	27.39	3	95.17	0
565	35.93	1	0	15.262	0.584	1	3	1	4	1	129	1	0	0	0	8	3	0	1	5	63441.9	0	3.8	2.99	1	0	22	0	6	0	42.17	0
566	32.23	1	0	17.507	0.6457	2	3	0	2	1	126	0	0	0	0	6	2	0	0	5	28799.8	0	4.9	2.69	1	0	10	0	1	0	43.83	0
567	175.93	3	1	17.313	1.2996	2	3	1	1	1	144	0	0	0	1	6	2	0	1	7	30131.8	0	4.7	14.66	1	0	24	0	3.73	0	22.08	0
568	104	2	0	15.616	0.9204	2	2	1	4	1	133	0	0	0	0	7	2	1	1	6	18621.2	0	6.4	8.67	1	0	32	0	19	2	41.58	0
569	53.5	1	1	16.448	0.7066	2	2	0	2	1	132	0	0	0	0	6	2	0	0	3	24103.4	0	7.6	4.46	1	0	52	0	24.5	0	91.58	1
570	37.5	1	1	17.005	0.6566	1	1	0	1	1	119	0	0	0	1	6	2	0	1	4	18184.4	0	5.3	3.13	1	0	68	0	19	2	91.25	0
571	38.2	1	0	12.051	0.5106	1	3	1	4	1	126	0	0	0	0	3	1	0	0	4	27574	0	5.1	3.18	1	0	12	0	4.3	0	47.67	0
572	46.07	1	1	13.724	0.6267	2	2	1	1	1	154	0	0	0	0	6	2	0	1	8	30616.5	0	7.1	3.84	1	0	22	0	24	2	46.75	1
573	52.8	1	1	14.029	0.5964	1	1	1	2	1	130	0	0	0	0	6	2	0	1	3	26164.3	0	5.1	4.4	1	0	15	0	5	2	47.58	0
574	53.8	1	1	16.077	0.6783	1	0	0	2	0	140	0	0	0	0	6	2	0	0	4	28520.3	0	6.7	4.48	1	0	27	0	4.5	0	18.67	1
575	44.47	1	1	15.815	0.6529	1	0	1	1	1	120	0	0	1	0	3	1	0	0	4	25317.2	0	6.6	3.71	1	0	39	0	3.25	0	45.58	0
576	37.57	1	1	14.915	0.5773	2	3	1	4	1	125	0	0	0	1	7	2	0	1	4	29053	0	6.4	3.13	1	0	23	0	4.1	2	46.92	0
577	42.7	1	1	15.625	0.6987	1	0	1	3	0	134	0	0	0	0	7	2	1	1	4	20859.5	0	8.1	3.56	1	0	37	0	42.55	3	91	0
578	49.1	1	1	14.994	0.6261	2	2	1	3	1	141	0	0	0	0	3	1	1	1	6	19656.5	0	6.8	4.09	1	0	25	0	3	0	17.83	0
579	38.17	1	0	13.43	0.5042	1	0	1	1	1	132	0	0	0	0	6	2	0	0	4	18566.4	0	3.8	3.18	1	0	55	0	3.2	2	25.92	0
580	13.63	0	0	15.575	0.4103	1	0	1	2	1	118	0	0	0	0	6	2	0	1	4	20697.2	0	5.4	1.14	1	0	20	0	2.31	1	20.08	0
581	20.07	0	1	16.693	0.5149	1	1	1	2	1	124	0	0	0	0	6	2	0	0	4	28177.1	0	6.4	1.67	1	0	16	0	2.15	2	21.33	0
582	11.83	0	0	13.503	0.3742	2	3	1	3	0	106	0	1	0	1	3	1	0	1	10	18619.2	0	9.6	0.99	1	0	25	0	21.5	0	46.58	0
583	12.4	0	0	15.046	0.395	1	0	1	4	1	115	0	0	0	0	6	2	0	1	4	23624.5	0	6.7	1.03	1	0	23	0	2.48	1	23	0
584	100.4	2	1	22.25	0.858	1	1	1	3	1	232	0	0	0	0	5.6	1	0	1	7	30652.7	0	7	8.37	1	0	80	0	21.42	3	44.42	0
585	121.1	2	1	18.652	1.0916	2	3	1	4	1	153	0	0	0	0	3	1	0	0	4	30659.9	0	5.6	10.09	1	0	21	0	4.15	0	22.25	0
586	39.9	1	1	15.098	0.6283	2	3	1	3	0	163	0	0	0	0	3	1	1	1	5	27168	0	5.7	3.33	1	0	37	0	4.1	2	22.08	0
587	27.73	1	0	17.175	0.5605	1	0	1	2	1	129	0	0	1	0	8	3	0	1	4	32627.4	0	7.6	2.31	1	0	17	0	4	2	23.5	0
588	64.43	1	1	22.306	1.0607	2	0	1	1	1	140	0	0	0	0	7	2	0	1	5	30013	0	7.7	5.37	1	0	28	0	5.2	2	20.08	0
589	28.97	1	1	17.131	0.6087	1	1	1	2	0	146	0	0	0	0	6	2	0	1	4	21042.7	0	5.4	2.41	1	0	42	0	3.45	2	19.75	0
590	27.73	1	0	13.233	0.535	1	0	1	2	1	129	0	0	0	0	6	2	0	0	6	24935.3	0	6.2	2.31	1	0	25	0	14.35	1	42.42	0
591	67.2	1	0	12.665	0.6565	2	3	1	3	1	142	0	0	0	0	6	2	0	0	8	27723.6	0	6.3	5.6	1	0	24	0	27	3	46.67	0
592	55.83	1	1	13.039	0.7229	2	2	1	1	1	121	0	0	0	0	6	2	0	1	4	29633.4	0	5.3	4.65	1	0	20	0	1.55	2	23.25	0
593	38.27	1	1	15.069	0.5991	1	0	1	1	1	135	0	0	0	0	6	2	0	0	3	24040.5	0	5.8	3.19	1	0	22	0	3.05	0	43.58	0
594	55.43	1	0	12.373	0.6671	2	3	1	1	1	146	0	0	0	0	8	3	0	1	5	32185	0	9.4	4.62	1	0	31	0	3.37	2	21.33	0
595	70.7	1	1	12.994	0.7121	2	3	1	2	1	142	0	0	0	0	6	2	0	0	4	31811.7	0	5.9	5.89	1	0	20	0	2.3	2	22.33	0
596	22.43	0	0	15.625	0.4714	2	3	1	4	1	128	0	0	0	0	6	2	0	0	7	19544.6	0	4.3	1.87	1	0	24	0	6	1	18.42	0
597	13.4	0	1	18.627	0.4579	1	2	1	2	1	117	0	0	0	0	3	1	0	1	7	20203.4	0	8	1.12	1	0	26	0	3	2	19.42	0
598	21.5	0	0	14.825	0.4002	1	3	1	1	1	112	0	0	0	0	6	2	0	0	5	20406.2	0	4.8	1.79	1	0	53	0	18.39	2	42.75	0
599	9.43	0	0	12.821	0.4111	1	0	1	4	1	115	0	0	0	0	6.3	2	0	1	6	23103.8	0	6.8	0.79	1	0	19	0	3.05	0	19.25	0
600	16.9	0	0	11.488	0.4427	1	1	1	3	1	141	0	0	0	0	6	2	0	1	6	37119.2	0	10.2	1.41	1	0	64	0	22.21	3	68.92	1
601	72.07	2	1	13.102	0.6677	2	3	1	3	1	141	1	0	0	0	8	3	1	1	7	41914.8	0	5.5	6.01	1	0	30	0	4.55	0	20.92	0
602	135.23	2	0	12.052	0.8775	1	3	1	3	1	140	0	0	0	0	6	2	0	0	5	28668.2	0	5.4	11.27	1	0	8	0	2.2	2	23.92	0
603	91.07	2	0	13.905	0.9212	1	1	1	2	0	143	0	0	0	0	6	2	1	1	6	26131.3	0	7.4	7.59	1	0	47	0	20.2	1	44.92	0
604	80.83	2	1	12.93	0.7391	1	0	1	4	0	136	0	0	0	0	7	2	1	1	12	22988.9	0	6.8	6.74	1	0	38	0	2.4	0	23.92	1
605	76.67	2	0	12.823	0.8141	1	0	1	1	1	117	0	0	0	1	6.3	2	1	1	4	23773.9	0	5.3	6.39	1	0	26	0	3.1	2	23	1
606	76.37	2	1	15.42	0.7042	1	3	1	3	1	135	0	0	0	0	6.5	2	0	0	4	21228	0	4.4	6.36	1	0	27	0	24.3	3	70.75	0
607	116.17	2	0	15.844	1.1345	1	0	1	3	1	126	0	0	0	1	8	3	1	1	4	38574.5	0	6.9	9.68	1	0	15	0	2.29	1	22.83	0
608	116	2	1	13.206	0.8515	2	3	1	4	1	97	0	0	0	1	10.8	4	0	1	7	65958.6	0	7.5	9.67	1	0	13	0	5.07	2	23.83	0
609	52.93	1	0	14.059	0.6724	1	3	1	3	1	124	0	0	0	0	6.5	2	0	1	6	23361.3	0	6.2	4.41	1	0	12	0	3.35	2	23.5	0
610	33	1	0	17.284	0.5916	1	0	1	2	1	122	0	0	1	0	8	3	0	1	4	24016.6	0	4.7	2.75	1	0	43	0	24.25	0	94.33	1
611	42.33	1	1	15.955	0.6858	1	1	1	1	1	121	0	0	0	1	3	1	1	1	6	23916.9	0	10.6	3.53	1	0	26	0	19.2	2	66.42	1
612	49.97	1	1	19.955	0.801	1	0	1	3	1	136	0	0	0	0	7	2	0	1	3	29070.9	0	5	4.16	1	0	30	0	3.25	0	23.08	0
613	59.17	1	0	16.446	0.8119	1	2	1	1	1	128	0	0	0	0	8	3	0	1	5	32722.3	0	5.8	4.93	1	0	19	0	3.45	1	23.25	0
614	28.67	1	1	14.815	0.5477	1	3	1	2	1	133	1	0	0	0	8	3	0	1	4	44339.3	0	8.3	2.39	1	0	31	0	4.2	0	23	0
615	18.13	0	1	13.58	0.5244	2	3	1	2	1	133	0	0	0	0	3	1	0	0	4	16082.5	0	4.4	1.51	1	0	38	0	23	0	65.67	0
616	77.43	2	0	14.586	0.7045	1	0	1	2	0	140	1	0	0	0	8	3	1	1	6	38687.8	0	8.5	6.45	1	0	46	0	50	0	69.5	0
617	141.43	2	0	13.143	1.0769	1	1	1	3	1	130	0	0	0	1	10.3	4	1	1	6	20006.4	0	5	11.79	1	0	22	0	1.54	1	22.75	0
618	100.83	2	1	19.871	1.1139	1	1	1	2	1	144	0	0	0	0	6	2	1	1	4	17336.6	0	6.4	8.4	1	0	15	0	3.51	0	19.5	0
619	25.3	1	0	16.412	0.5669	2	3	1	4	1	120	0	0	0	1	8	3	0	0	4	50975.8	0	5.4	2.11	1	0	26	0	17.4	0	42.17	0
620	39.47	1	0	15.359	0.5764	1	0	0	4	0	118	0	0	0	0	6	2	0	0	3	27814.4	0	11.1	3.29	1	0	25	0	5.33	2	20.17	0
621	55.33	1	0	13.479	0.6211	2	3	1	4	1	112	0	0	0	0	3	1	0	0	4	28707.4	0	6.1	4.61	1	0	21	0	4.1	0	18.17	0
622	71.87	1	1	16.667	0.8944	1	2	1	3	1	124	0	0	0	0	7	2	0	1	7	20637.4	0	6.5	5.99	1	0	17	0	3.5	1	21	0
623	50.5	1	0	15.225	0.5096	2	3	1	3	0	146	1	0	0	0	8	3	0	1	12	45453.2	0	8.9	4.21	1	0	25	0	4	0	46.42	0
624	54.13	1	0	14.512	0.6831	2	3	0	4	0	143	0	0	0	0	7	2	0	0	5	33005.5	0	5.1	4.51	1	0	27	0	3.52	2	92.25	0
625	67.23	1	1	28.166	1.3111	2	3	1	4	1	143	1	0	0	0	8	3	0	1	5	27567	0	6.2	5.6	1	0	49	0	2.2	0	18.92	0
626	21.97	0	1	15.779	0.4561	2	2	1	2	1	120	0	0	0	0	6	2	0	1	3	22826.3	0	6.1	1.83	1	0	55	0	26.2	4	93.5	0
627	19.33	0	0	15.625	0.4714	1	0	0	2	1	117	0	0	0	1	6	2	0	0	6	21952.2	0	8.1	1.61	1	0	46	0	2.05	0	18.08	0
628	17.47	0	1	17.423	0.4792	1	2	1	2	1	131	0	0	0	0	6	2	0	0	4	30666.3	0	6.1	1.46	1	0	26	0	21.48	2	65.25	1
629	7.37	0	1	14.201	0.3291	1	1	1	4	0	82	0	0	0	0	6	2	0	1	9	23651.6	0	8.2	0.61	1	0	28	0	2	2	21.75	0
630	9.77	0	1	23.11	0.4793	1	0	0	2	1	91	0	0	0	1	6	2	0	0	4	33838.5	0	4.6	0.81	1	0	105	0	18.4	0	43.33	1
631	18.5	0	0	15.684	0.5264	1	0	1	2	1	121	0	0	0	0	6	2	0	1	7	32112.7	0	4.6	1.54	1	0	80	0	19.53	2	43.75	0
632	106.5	2	0	13.437	0.8233	1	2	1	3	0	125	0	0	0	0	3	1	0	1	7	28041.7	0	6.7	8.88	1	0	33	0	21.34	2	45.92	0
633	73.07	2	1	15.147	0.7688	2	3	1	4	1	136	0	0	0	0	7	2	0	0	6	22862.7	0	6.2	6.09	1	0	37	0	40.5	0	42.42	0
634	143.7	2	0	14.515	1.0519	2	3	1	2	1	155	0	0	0	0	6.5	2	1	1	4	24506.7	0	4.9	11.98	1	0	25	0	3	0	19.92	0
635	73.7	2	1	14.139	0.6551	1	3	1	4	1	126	1	0	0	0	8	3	1	1	4	41049.3	0	6	6.14	1	0	33	0	3.55	2	47.33	0
636	144.13	2	0	20.029	1.4814	2	2	0	4	1	142	0	0	0	0	6	2	1	1	6	26032	0	5.8	12.01	1	0	19	0	1.13	0	18.67	0
637	101.47	2	1	13.1	0.8838	1	3	1	4	1	143	0	0	0	1	6.5	2	0	0	4	20977	0	7.5	8.46	1	0	40	0	146	2	166.42	0
638	32.4	1	1	18.787	0.6584	2	3	1	1	1	82	1	0	0	0	8	3	0	1	6	67033	0	8.6	2.7	1	0	19	0	2.44	0	23.33	0
639	49.87	1	0	15.35	0.653	2	3	1	2	1	120	0	0	0	0	6	2	0	1	4	23735.4	0	7.2	4.16	1	0	26	0	23.05	2	46.75	0
640	61.23	1	0	14.349	0.7483	1	0	1	4	0	129	0	0	0	0	6	2	0	0	5	23947.1	0	6.6	5.1	1	0	173	0	40.33	4	182.25	0
641	44.63	1	1	14.516	0.4802	1	3	1	3	1	141	0	0	0	0	6	2	0	1	6	19097.8	0	5.7	3.72	1	0	37	0	26.47	2	46.5	0
642	31.17	1	1	15.326	0.5295	1	1	1	2	1	142	0	0	0	0	6	2	0	1	5	27820	0	8.6	2.6	1	0	22	0	3.34	1	23.33	0
643	42.93	1	1	14.139	0.6551	1	1	1	1	1	121	0	0	0	0	3	1	0	1	4	19215.8	0	7.9	3.58	1	0	20	0	2.44	2	18.67	0
644	68.43	1	1	14.373	0.8725	1	3	1	2	1	133	0	0	0	0	6	2	0	1	3	26715.7	0	5.2	5.7	1	0	21	0	4.25	2	18.58	0
645	61.77	1	1	15.255	0.6904	1	3	1	3	1	131	0	0	0	0	6	2	0	1	5	22798.8	0	9.3	5.15	1	0	19	0	3.11	1	18.17	0
646	70.63	1	1	14.476	0.8232	1	0	1	3	1	132	0	0	0	0	6	2	0	0	5	18709.2	0	5.4	5.89	1	0	39	0	23.2	1	45.75	0
647	180.53	3	0	21.644	1.4963	2	2	1	4	1	130	1	0	0	0	8	3	0	1	8	38120.5	0	5.7	15.04	1	0	61	0	2.5	0	20.58	0
648	23.37	0	1	14.875	0.4428	2	2	0	2	1	129	0	0	0	0	6	2	0	0	4	29908.8	0	4.7	1.95	1	0	18	0	3.25	0	18.92	0
649	20.67	0	0	16.93	0.4724	1	3	0	3	1	130	0	0	0	1	6	2	0	0	4	37724.2	0	6.6	1.72	1	0	38	0	49.54	1	141.92	0
650	20.4	0	0	14.793	0.4416	2	2	1	3	1	135	0	0	0	0	6	2	0	0	4	27213	0	7.5	1.7	1	0	33	0	20.17	1	67.75	0
651	21.4	0	0	14.449	0.3951	1	3	1	3	1	124	0	0	0	0	6.5	2	0	0	9	17754.8	0	5.9	1.78	1	0	32	0	73.4	1	95.42	1
652	110.57	2	0	12.346	1.0119	1	1	0	2	0	144	1	0	0	1	7	2	0	1	7	33949.6	0	7.2	9.21	1	0	17	0	3.5	3	23.33	0
653	105.67	2	1	14.349	0.7483	2	3	1	3	1	114	0	0	0	0	6	2	1	1	4	26331.8	0	18.1	8.81	1	0	26	0	2.44	0	20.5	0
654	68.87	1	0	13.35	0.6646	1	1	0	3	1	141	1	0	0	0	6.5	2	0	0	5	27599.7	0	4.1	5.74	1	0	30	0	6.43	1	22.67	1
655	54.63	1	1	14.24	0.6864	2	3	1	3	1	144	1	0	0	0	8	3	0	1	9	37417.5	0	6.3	4.55	1	0	27	0	4.35	2	21.67	0
656	35.27	1	1	15.512	0.6078	1	0	1	1	1	121	0	0	0	0	6	2	0	1	4	19819.6	0	9.4	2.94	1	0	40	0	24.18	0	69.42	0
657	51.97	1	0	13.85	0.5743	2	1	1	1	1	135	0	0	0	0	6	2	0	0	6	28163.5	0	5	4.33	1	0	35	0	4.34	2	16.42	0
658	52.77	1	1	13.868	0.6583	1	2	1	2	1	106	1	0	0	0	8	3	0	1	5	68615.8	0	6.2	4.4	1	0	21	0	3.25	0	23.92	0
659	21.67	0	1	15.306	0.502	1	3	1	3	1	124	0	0	0	1	7	2	0	1	4	27614.1	0	6.4	1.81	1	0	12	0	3.36	0	19.33	0
660	101.13	2	1	14.312	0.7675	1	3	1	1	1	129	1	0	0	0	10.3	4	1	1	5	47550.1	0	13.2	8.43	1	0	14	0	4	2	21.33	0
661	133.8	2	1	16.436	1.0954	1	3	1	4	1	142	0	0	0	0	6	2	0	1	4	29833	0	6.6	11.15	1	0	52	0	3.55	2	21.75	0
662	144.97	2	1	13.267	0.9734	2	3	1	4	0	164	0	0	0	0	6	2	0	1	5	23141.5	0	6.9	12.08	1	0	29	0	6.52	2	23.67	0
663	57.9	1	0	14.713	0.5826	2	2	1	3	1	128	0	1	1	1	4	1	0	1	4	38827.1	0	6.4	4.83	1	0	22	0	3	2	24.17	0
664	31.2	1	0	14.251	0.4587	2	3	0	2	1	103	0	0	0	1	3	1	0	1	4	14487.8	0	10.1	2.6	1	0	25	0	3.25	2	94.25	0
665	63.23	1	1	15.305	0.6423	1	0	0	1	0	120	0	0	0	0	6.3	2	0	1	5	21869.3	0	6.5	5.27	1	0	72	0	5.43	0	17.75	0
666	49.93	1	1	14.366	0.7387	2	2	1	3	1	126	1	0	0	0	8	3	0	1	4	46837.5	0	6.4	4.16	1	0	18	0	5.15	1	19.83	0
667	190.3	3	0	14.969	1.2323	2	2	1	2	1	114	0	0	0	1	6	2	0	1	6	25377.1	0	7.7	15.86	1	0	24	0	4.23	2	21.25	0
668	18.87	0	1	16.403	0.5104	1	0	0	3	1	125	0	0	0	0	7	2	0	0	5	28665	0	6.8	1.57	1	0	30	0	3.12	0	19.58	0
669	18.03	0	0	15.387	0.4944	2	3	0	2	1	135	0	0	0	0	6.5	2	0	0	4	27409.8	0	4.8	1.5	1	0	29	0	71.45	3	95.33	0
670	9.6	0	1	17.677	0.3757	1	0	1	1	1	126	0	0	0	0	6	2	1	1	10	31172	0	10.9	0.8	1	0	44	0	23.1	2	46.83	0
671	103.87	2	1	20.85	1.1937	2	2	1	1	1	141	0	0	0	0	6	2	1	1	4	30552.6	0	5.6	8.66	1	0	39	0	23.1	4	93.83	0
672	93.67	2	0	17.889	1.0569	1	1	0	2	1	142	0	0	0	0	6	2	0	1	3	18596.3	0	4.8	7.81	1	0	52	0	23.2	0	45.5	1
673	137.03	2	0	12.881	1.1767	1	3	1	4	0	133	0	0	0	0	6	2	0	1	13	26236.4	0	8	11.42	1	0	62	0	15.03	4	39.17	0
674	75.57	2	0	14.876	0.7416	1	3	1	4	1	129	1	0	0	0	10.3	4	1	1	4	38305.2	0	4.8	6.3	1	0	26	0	72.39	2	94.67	0
675	43.93	1	0	14.294	0.5835	2	3	0	2	0	130	0	0	0	0	3	1	1	1	7	25591.9	0	8	3.66	1	0	24	0	5.12	0	22.42	0
676	60.7	1	1	15.842	0.724	1	0	1	1	1	134	0	0	0	0	6	2	0	0	4	25380.2	0	5.6	5.06	1	0	17	0	4.15	2	44.83	0
677	33.23	1	0	17.29	0.5335	1	1	1	4	0	117	0	0	0	0	6	2	0	0	4	20480.7	0	8.8	2.77	1	0	34	0	24.25	4	48.92	0
678	37.8	1	0	14.626	0.5902	1	1	0	2	1	161	0	0	0	1	3	1	1	1	5	18979.9	0	10.2	3.15	1	0	36	0	23.06	2	46.75	0
679	34.33	1	1	16.861	0.6947	1	3	1	3	1	124	0	0	0	0	3	1	0	0	4	24628	0	8.5	2.86	1	0	28	0	4.5	2	22.83	0
680	172.37	3	1	17.066	1.3286	1	1	1	2	0	141	0	0	0	0	7	2	0	1	6	26103.3	0	7.2	14.36	1	0	30	0	4.05	1	23.25	0
681	23.8	0	0	14.332	0.5032	1	0	0	2	1	117	0	0	0	0	6.5	2	0	1	4	20472.8	0	6.2	1.98	1	0	67	0	22.43	2	44.83	0
682	13.17	0	1	15.046	0.395	2	3	1	4	1	124	0	0	0	0	3	1	0	1	4	11134.8	0	7.7	1.1	1	0	26	0	5.3	2	71.17	0
683	78.43	2	0	13.243	0.6526	2	3	1	3	1	127	1	0	0	0	6.5	2	1	1	6	21018.2	0	5.5	6.54	1	0	25	0	3.33	1	20.92	0
684	79.7	2	0	20.49	1.0042	1	3	1	3	1	114	0	1	0	0	3	1	1	1	4	15166	0	5.4	6.64	1	0	62	0	20.2	0	45.42	0
685	109.17	2	0	15.546	1.008	2	2	1	3	1	133	0	0	0	0	3	1	1	1	4	28739.4	0	5.5	9.1	1	0	24	0	21.2	2	44.33	0
686	82.53	2	0	21.469	0.7378	1	1	1	3	1	136	0	0	0	0	6	2	0	1	8	22095.7	0	6	6.88	1	0	19	0	2.34	2	22.58	0
687	41.03	1	1	13.536	0.5949	2	3	1	1	1	114	1	0	0	0	5	1	0	1	6	19194.3	0	5.6	3.42	1	0	32	0	4.55	2	19.5	0
688	25.6	1	0	17.631	0.6075	1	0	1	4	1	135	0	0	0	0	7	2	0	1	6	26385.8	0	6.4	2.13	1	0	11	0	3.2	4	20.5	0
689	25.13	1	0	16.79	0.5831	1	3	1	3	1	118	0	0	0	0	3	1	1	1	8	25509.8	0	7.1	2.09	1	0	26	0	72.09	2	94.42	0
690	37.43	1	0	12.996	0.5302	1	1	1	3	0	140	0	0	0	0	3	1	0	1	8	25742.2	0	6.8	3.12	1	0	120	0	20.41	3	69.42	1
691	40.67	1	1	13.643	0.5521	1	3	1	1	1	129	0	0	0	1	8	3	0	1	3	27820.1	0	4.4	3.39	1	0	15	0	3.11	2	19.92	0
692	32.73	1	0	14.914	0.5587	1	0	1	1	1	135	0	0	1	0	6	2	0	1	4	27750.4	0	4	2.73	1	0	35	0	3.45	0	23.25	0
693	61.67	1	0	14.367	0.7791	1	0	1	1	1	129	0	0	1	1	7	2	0	1	4	40754.9	0	5.8	5.14	1	0	60	0	3.32	3	68.47	0
694	35.47	1	1	17.631	0.6075	1	0	1	1	1	130	0	0	0	0	7	2	0	1	5	28999.6	0	3.7	2.96	1	0	24	0	2.4	2	23.25	0
695	36.27	1	1	16.049	0.5701	1	1	1	3	0	130	1	0	0	0	8	3	0	1	13	38515.4	0	8.6	3.02	1	0	20	0	4.07	2	19.5	0
696	50.63	1	0	13.997	0.5865	2	0	1	1	1	143	0	0	0	0	6	2	1	1	7	32185.7	0	7.2	4.22	1	0	22	0	3	2	20.58	0
697	58	1	0	12.638	0.6466	2	2	0	2	1	131	0	0	0	0	6	2	0	0	4	28061.7	0	5.3	4.83	1	0	22	0	3.15	2	23.33	0
698	20.1	0	0	14.543	0.4211	2	3	1	4	0	126	0	0	0	0	6	2	0	1	9	20849.5	0	6.7	1.68	1	0	15	0	2.3	2	21.5	0
699	77.47	2	1	13.14	0.697	2	3	1	2	0	123	0	0	0	1	6	2	1	1	6	25531.2	0	5.8	6.46	1	0	20	0	5.04	2	23.17	0
700	123.2	2	0	12.098	0.7149	2	3	1	3	1	144	0	0	0	0	6	2	0	1	5	21160	0	4.9	10.27	1	0	102	0	16.15	2	40.67	0
701	134.43	2	0	14.119	1.0042	2	3	1	1	1	146	0	0	0	1	6.5	2	0	0	5	25600.3	0	4.8	11.2	1	0	88	0	46.57	4	237.42	1
702	100.8	2	1	15.297	0.8356	1	0	0	2	1	136	0	0	0	1	8	3	1	1	3	46236.2	0	9.5	8.4	1	0	32	0	2.37	2	20	0
703	110.47	2	1	13.975	0.6896	1	3	1	3	1	119	1	0	0	0	8	3	1	1	4	28505.9	0	5.7	9.21	1	0	12	0	2.5	0	21.25	0
704	50.77	1	0	13.276	0.6721	1	2	1	3	1	125	0	0	0	0	7	2	0	0	4	31810.6	0	4.1	4.23	1	0	32	0	45.32	2	93.42	0
705	40	1	1	16.276	0.6325	2	3	1	1	1	129	0	0	0	1	6.5	2	0	1	4	37150.4	0	6.4	3.33	1	0	39	0	3.2	0	22.33	0
706	36.4	1	1	13.85	0.5743	1	3	1	4	1	133	0	0	0	1	6.5	2	0	1	3	30674.9	0	7.1	3.03	1	0	32	0	5.05	2	22.42	0
707	65.73	1	1	15.207	0.7498	2	2	1	3	1	130	0	0	0	1	7	2	0	0	4	28472	0	7.1	5.48	1	0	17	0	5.32	0	20.25	1
708	34.63	1	1	12.156	0.5898	1	0	1	3	1	129	0	0	0	0	6	2	0	1	4	25831.8	0	8	2.89	1	0	18	0	6	0	19.83	0
709	46.43	1	0	16.5	0.677	1	0	1	4	1	121	0	0	0	0	6	2	0	0	3	27725.1	0	6.3	3.87	1	0	22	0	3.53	2	23.25	0
710	69.87	1	1	13.629	0.7987	2	3	1	3	1	129	0	0	0	1	8	3	0	0	4	30984.9	0	8.7	5.82	1	0	23	0	5.35	2	23.5	0
711	15.33	0	1	16.004	0.4861	1	0	1	3	1	110	0	0	0	0	3	1	0	1	5	30474.4	0	6.7	1.28	1	0	19	0	3.24	0	21.58	0
712	13.8	0	1	16.36	0.4555	1	0	1	3	1	101	0	0	0	1	3	1	0	0	6	19883	0	9.8	1.15	1	0	19	0	6	2	23.5	0
713	15.67	0	1	17.625	0.4913	1	0	1	4	1	124	0	0	0	0	3	1	0	1	5	24907	0	7	1.31	1	0	31	0	2.13	2	22.92	0
714	20.37	0	0	15.008	0.5149	2	3	1	3	1	105	0	0	0	0	6	2	0	0	5	28001.8	0	5.9	1.7	1	0	25	0	4.17	0	23.58	0
715	8.7	0	0	15.046	0.395	1	0	1	4	0	94	0	0	0	1	6	2	0	1	7	83154.5	0	6.3	0.73	1	0	18	0	3.08	2	22.58	0
716	18.87	0	0	13.125	0.432	2	3	0	3	1	143	0	0	0	1	6	2	0	1	8	40147.1	0	6.6	1.57	1	0	68	0	22.12	2	44.75	0
717	18.03	0	0	16.062	0.496	1	3	1	3	1	159	0	0	0	0	6	2	0	1	10	24467.7	0	9.6	1.5	1	0	25	0	2.5	1	22.5	0
718	102.47	2	0	14.337	1.0342	2	3	0	3	1	134	0	0	0	0	6	2	0	1	4	26100.4	0	6.3	8.54	1	0	34	0	73.23	2	95.25	1
719	82.03	2	1	20.877	1.0515	1	3	1	1	1	121	0	0	0	0	6	2	0	0	3	23754	0	5.6	6.84	1	0	25	0	3.4	2	22.58	0
720	27.27	1	0	13.241	0.5527	1	0	1	2	0	140	0	0	1	1	3	1	0	1	4	14953	0	6.4	2.27	1	0	22	0	5	2	22.83	0
721	28.5	1	0	15.956	0.5971	1	0	1	2	1	123	0	0	0	0	7	2	0	0	4	26380.2	0	4.6	2.38	1	0	28	0	23.25	2	46.58	0
722	34.27	1	0	14.414	0.5584	1	1	1	3	1	130	0	0	0	1	4	1	0	1	8	33696.5	0	3.5	2.86	1	0	25	0	6	0	18.58	0
723	42.4	1	0	16.835	0.6736	2	2	1	3	1	132	0	0	1	0	4	1	0	1	5	30016.1	0	6.8	3.53	1	0	24	0	3.13	0	22.42	0
724	64.83	1	1	12.197	0.6899	1	3	0	3	0	121	0	0	0	0	6	2	1	1	5	20060.8	0	7.6	5.4	1	0	18	0	5.5	2	22.67	0
725	35.3	1	0	12.754	0.5686	1	1	1	1	1	124	0	0	1	1	7	2	1	1	4	26817.8	0	10.5	2.94	1	0	108	0	6.06	2	90.42	1
726	165.67	3	0	19.308	1.4545	1	3	1	4	1	99	1	0	0	0	10.3	4	0	1	5	54256.6	0	5.5	13.81	1	0	47	0	24.45	2	46.33	0
727	16.13	0	1	18.311	0.4632	1	0	1	3	1	124	0	0	0	1	5	1	0	0	6	112897	0	6.1	1.34	1	0	46	0	5.05	0	21.17	0
728	19.33	0	0	17.969	0.5055	2	3	0	1	1	128	0	0	0	1	3	1	0	1	5	24006	0	7.6	1.61	1	0	18	0	4.09	2	22.42	0
729	22.83	0	0	14.723	0.4749	1	3	0	3	1	118	0	0	0	0	6	2	0	0	4	30530.3	0	6.7	1.9	1	0	130	0	9.1	3	44.08	1
730	20.37	0	1	15.967	0.5036	2	3	1	3	1	122	0	0	0	0	5.6	1	0	1	5	29965.7	0	7.1	1.7	1	0	13	0	4.21	2	23.17	0
731	142.27	2	1	18.048	1.2619	2	3	1	3	1	134	0	0	0	0	6	2	1	1	6	25371.9	0	7.9	11.86	1	0	41	0	24.32	1	94.33	0
732	143.2	2	1	15.004	0.8807	1	3	1	2	1	149	0	0	0	0	6	2	1	1	4	28967	0	5.2	11.93	1	0	66	0	4.28	4	46.33	0
733	148.13	2	0	17.656	1.05	2	2	1	4	1	117	0	0	0	0	6	2	0	0	4	24905.6	0	5.3	12.34	1	0	40	0	5.2	2	23.08	0
734	98.83	2	0	14.579	0.8157	1	0	1	2	1	143	0	0	0	0	6	2	0	1	5	21506.8	0	5.2	8.24	1	0	15	0	4.3	1	23.17	0
735	53.63	1	0	13.285	0.5803	1	1	1	1	0	135	0	0	0	1	6	2	0	1	4	29942.9	0	4.2	4.47	1	0	27	0	3.42	2	22	0
736	49.83	1	1	13.92	0.5667	1	3	1	2	1	129	0	0	0	0	6	2	0	1	4	27996.2	0	3.9	4.15	1	0	44	0	22.22	3	45.42	1
737	60.53	1	1	16.595	0.7515	2	3	1	2	1	140	0	0	0	0	6	2	0	1	4	26234.7	0	4.7	5.04	1	0	101	0	4	3	68.42	1
738	44.43	1	1	13.515	0.6592	1	3	1	1	0	113	0	0	0	0	6	2	0	0	4	26399	0	5.4	3.7	1	0	135	0	133.05	4	396.25	0
739	32.23	1	1	13.019	0.5568	2	3	1	4	1	121	0	0	0	0	4	1	0	1	4	30552.9	0	3.9	2.69	1	1	26	0	20.5	3	43.92	0
740	32.23	1	0	15.414	0.5219	1	3	1	4	1	123	0	0	0	0	7	2	0	1	5	29449	0	5.7	2.69	1	0	17	0	3.51	0	22.33	0
741	58.9	1	0	14.324	0.6982	1	0	1	3	1	128	0	0	0	1	3	1	0	1	4	19946.1	0	4.4	4.91	1	0	171	0	50.1	3	67.08	1
742	51.17	1	1	14.418	0.6519	2	3	1	3	1	127	0	0	0	0	6	2	0	1	5	26178.2	0	4.3	4.26	1	0	30	0	2.52	1	22.5	0
743	156.83	3	1	16	1.2247	1	0	1	3	1	145	0	0	0	0	6	2	0	1	6	24301.9	0	6.6	13.07	1	0	30	0	2.25	1	21.92	0
744	20.03	0	0	15.306	0.502	1	0	0	4	1	119	0	0	0	0	6	2	0	0	4	20482.1	0	5.7	1.67	1	0	27	0	2.33	1	16.83	1
745	22.93	0	0	14.332	0.5032	1	0	1	1	1	126	0	0	0	0	6	2	0	0	4	22044.1	0	4.2	1.91	1	0	25	0	3.54	1	17.75	0
746	15.9	0	0	17.457	0.4166	1	0	1	4	1	120	0	0	0	0	6	2	0	1	5	15220.2	0	5	1.33	1	0	42	0	8.31	2	22.67	0
747	6.67	0	1	14.286	0.3689	1	2	0	2	1	180	0	0	0	0	6	2	0	0	9	25459.2	0	9.7	0.56	1	0	57	0	6.01	1	21.67	1
748	84.6	2	0	14.159	0.8141	2	3	1	2	1	142	0	0	0	0	6	2	1	1	4	25941.4	0	4	7.05	1	0	18	0	3	1	23.33	0
749	128.67	2	0	13.76	0.864	1	3	1	4	1	141	0	0	0	0	6.5	2	0	1	4	27596.8	0	6.9	10.72	1	0	44	0	4.35	2	22.83	0
750	64.67	1	1	14.876	0.7416	2	2	1	3	1	138	0	1	0	0	7	2	0	0	2	26445.5	0	5.5	5.39	1	0	43	0	6.15	0	22.25	0
751	54.73	1	0	17.8	0.7674	1	0	0	3	1	131	0	0	0	0	6	2	1	1	5	20561.8	0	6.4	4.56	1	0	19	0	4.18	1	23.17	0
752	24.93	1	0	13.98	0.4627	2	3	1	4	1	123	0	0	0	0	6	2	0	1	4	29804.6	0	5	2.08	1	0	24	0	5	0	17.58	0
753	59.63	1	1	13.223	0.6992	2	3	1	2	1	128	0	0	0	0	6	2	0	0	4	29889.2	0	7.4	4.97	1	0	41	0	26	3	167	0
754	35.8	1	1	14.045	0.6529	2	3	1	2	1	131	1	0	0	0	8	3	0	1	4	31424.8	0	7.9	2.98	1	0	18	0	5.25	2	69.92	0
755	41.97	1	1	16.385	0.6346	1	0	0	1	1	134	0	0	0	1	6	2	0	1	3	16199.2	0	6.5	3.5	1	0	37	0	2.45	1	22	0
756	32.17	1	0	14.491	0.5508	1	1	1	2	1	102	1	0	0	0	5.6	1	0	0	6	27022.5	0	5	2.68	1	0	28	0	3.43	1	22.67	0
757	69.4	1	0	14.793	0.7396	2	3	1	2	1	127	0	0	0	0	6.5	2	0	0	5	19887.3	0	5.2	5.78	1	0	107	0	17.09	1	43.58	1
758	70	1	1	16.151	0.7833	1	0	1	4	1	133	0	0	0	0	6	2	0	1	3	26164.6	0	9.1	5.83	1	0	25	0	5.2	1	22.75	0
759	27.2	1	1	16.225	0.5354	1	1	1	1	0	132	0	0	0	0	3	1	0	1	6	13757.4	0	6.8	2.27	1	0	51	0	3.02	0	22	0
760	38.7	1	0	16.276	0.6325	1	1	0	1	1	130	1	0	0	0	5.6	1	0	0	5	28116.1	0	16	3.23	1	0	30	0	3.28	1	23.17	0
761	177.7	3	0	19.219	1.4787	2	2	1	3	1	129	0	0	0	0	6.5	2	0	1	4	27831.2	0	5.4	14.81	1	0	23	0	6.05	0	18.5	0
762	156.3	3	0	17.039	1.3534	2	3	1	4	1	137	1	0	0	0	8	3	0	1	4	38598.4	0	4.8	13.03	1	0	36	0	4.2	0	18.92	0
763	8.73	0	0	13.244	0.394	1	0	1	1	1	109	0	0	0	0	6.5	2	0	0	4	31616.8	0	5.5	0.73	1	0	39	0	4.55	1	19.5	0
764	18.63	0	0	15.242	0.4743	2	3	1	3	1	94	0	0	0	0	6	2	0	1	9	20727.1	0	4.8	1.55	1	0	54	0	22.46	2	49.67	1
765	19.97	0	0	16.548	0.5127	1	3	1	1	1	113	0	0	0	0	6	2	0	0	4	29771.3	0	7.2	1.66	1	0	38	0	17.1	2	88.75	0
766	11.1	0	0	18.484	0.4107	1	0	1	2	1	102	0	0	0	1	3	1	0	0	10	20555.2	0	6.7	0.93	1	0	62	0	3.29	1	22.58	0
767	16.43	0	1	16.023	0.4508	2	3	1	3	1	132	0	0	0	0	6	2	0	1	10	24634.6	0	6.5	1.37	1	0	45	0	3.25	0	21.42	0
768	72.03	2	0	15.348	0.6925	1	1	1	2	1	138	0	0	0	0	7	2	0	0	4	27022.1	0	4.5	6	1	0	107	0	22.36	1	77.75	0
769	148.27	2	1	13.886	1.0509	2	2	1	1	1	142	0	0	0	1	6.5	2	0	0	7	46398.2	0	8.7	12.36	1	0	42	0	3.24	0	22.08	1
770	46.77	1	0	14.331	0.6692	1	1	1	2	1	139	0	0	0	1	3	1	0	1	4	11455.7	0	8.2	3.9	1	0	52	0	3.55	0	18.92	1
771	31.03	1	1	13.404	0.5297	1	3	1	4	1	127	1	0	0	0	8	3	0	1	5	46035.9	0	5.6	2.59	1	0	38	0	3.3	1	23.5	0
772	28.77	1	0	18.496	0.5817	2	3	1	3	1	122	0	1	0	1	6	2	0	0	4	26695.7	0	5	2.4	1	0	24	0	4.15	0	23.17	0
773	43.13	1	0	17.188	0.4944	1	3	0	4	1	137	0	0	0	0	7	2	0	1	4	28433.6	0	4.5	3.59	1	0	45	0	19.46	2	38.42	0
774	20.07	0	0	14.527	0.5244	1	0	1	2	1	127	0	0	0	0	6	2	0	1	4	31735.8	0	5.7	1.67	1	0	93	0	64.33	0	475.58	1
775	19.43	0	1	13.56	0.4228	1	3	1	3	1	102	0	0	1	1	8	3	0	0	4	26979.1	0	6	1.62	1	0	27	0	23.47	3	68.17	1
776	23.73	0	1	14.671	0.5003	1	3	1	3	1	118	0	0	0	0	4	1	0	1	4	30176.8	0	6.2	1.98	1	0	18	0	4.35	1	22.08	0
777	16.67	0	0	15.95	0.4152	2	3	1	4	1	119	0	0	0	0	6	2	0	0	4	33067.5	0	5	1.39	1	0	23	0	3.36	1	22.33	0
778	80.3	2	1	14.479	0.8337	1	3	1	4	0	137	0	0	0	1	6.3	2	1	1	6	21967.9	0	5.8	6.69	1	0	16	0	4	1	19.5	0
779	101.63	2	1	11.958	0.6831	1	1	1	2	0	152	0	0	0	1	3	1	0	0	7	34084.9	0	11.5	8.47	1	0	49	0	24.5	0	45.67	0
780	149.2	2	0	17.939	1.4421	1	1	1	1	0	139	0	0	0	1	8	3	0	0	7	38858.6	0	8.3	12.43	1	0	37	0	2.49	0	20.5	1
781	39.8	1	1	12.698	0.639	1	1	1	1	1	136	0	0	0	0	6	2	0	1	6	32063	0	7.6	3.32	1	0	27	0	4.3	1	23.33	0
782	29.13	1	0	14.401	0.5132	1	3	1	4	1	114	0	0	0	0	7	2	0	1	4	27800.3	0	6.9	2.43	1	0	25	0	5.26	1	19.67	0
783	24.63	1	1	16.298	0.518	2	3	1	2	1	89	1	0	0	0	8	3	0	1	6	98034.4	0	4.9	2.05	1	0	26	0	4.4	1	23.83	0
784	26.63	1	0	14.721	0.5279	2	2	1	3	1	117	1	1	0	0	7	2	0	0	4	54901.7	0	6.7	2.22	1	0	24	0	5.37	0	23.42	0
785	48.57	1	0	15.783	0.6721	2	3	1	4	1	139	0	0	0	0	3	1	0	0	4	13665.5	0	7.3	4.05	1	0	31	0	9.4	1	45	1
786	16.2	0	0	18.871	0.5475	2	3	1	3	1	102	0	0	0	0	3	1	0	0	4	25407.2	0	5.8	1.35	1	0	15	0	2.45	0	22.25	0
787	23.27	0	1	17.968	0.5733	1	1	1	1	1	117	0	0	0	0	6.5	2	0	0	6	32535.3	0	5.1	1.94	1	1	182	0	16.26	2	23.08	1
788	19.13	0	1	13.62	0.4319	1	3	1	3	1	109	0	0	0	1	6.5	2	0	1	3	29492.9	0	5.3	1.59	1	0	128	0	30.11	4	91.5	0
789	11.87	0	1	14.703	0.3663	1	0	0	3	1	186	0	0	0	1	6.5	2	1	1	17	49094.8	0	14.5	0.99	1	0	31	0	8.22	1	22.42	0
790	125.37	2	0	15.725	1.0023	1	1	1	2	1	146	0	1	0	0	6	2	1	1	4	25986.7	0	7.2	10.45	1	0	28	0	3.4	1	22.83	0
791	142.8	2	1	14.918	1.0323	2	3	1	3	1	140	1	0	0	0	10.3	4	1	1	4	55358.3	0	6.7	11.9	1	0	38	0	3.55	1	17.5	1
792	96.97	2	1	14.476	0.865	1	3	1	4	1	128	0	0	0	0	6.5	2	1	1	3	28845.5	0	7.9	8.08	1	0	76	0	3.47	1	21.17	0
793	41.53	1	1	15.667	0.6796	1	0	1	3	1	139	0	0	0	0	6	2	0	0	4	29733.4	0	5.5	3.46	1	0	27	0	2.52	0	23.25	1
794	26.13	1	0	13.382	0.5119	1	0	0	3	1	111	0	0	0	0	3	1	0	1	6	25257	0	6.3	2.18	1	0	31	0	15.3	0	20.75	0
795	41.03	1	1	11.285	0.5266	1	1	1	2	1	141	0	0	0	0	6	2	1	1	10	28998.6	0	9.8	3.42	1	0	22	0	17.35	2	40	0
796	24.07	1	0	15.944	0.5123	1	0	1	1	1	125	0	0	1	0	6	2	0	1	5	27370.1	0	6.7	2.01	1	0	23	0	5	0	17.25	0
797	34.83	1	1	16.187	0.6014	1	0	1	1	1	134	0	0	0	0	7	2	0	1	6	29520.8	0	6.6	2.9	1	0	39	0	3.14	0	21.17	0
798	37.6	1	1	17.005	0.6566	1	3	1	1	0	123	0	0	0	0	6	2	0	1	4	34227	0	4.6	3.13	1	0	34	0	3.45	0	22.08	0
799	24.43	1	0	18.902	0.4992	1	0	1	4	1	120	0	0	0	0	6	2	0	1	6	24800.2	0	6.3	2.04	1	0	37	0	6	0	19.25	0
800	25.4	1	0	13.212	0.4916	2	3	1	3	1	121	1	0	0	1	7	2	0	1	7	23436.5	0	9.1	2.12	1	0	67	0	5.28	0	18.42	1
801	44.03	1	0	13.333	0.6548	1	1	0	2	1	132	0	0	0	1	6	2	0	1	5	25526.6	0	5.3	3.67	1	0	29	0	3.21	0	18.83	0
802	23	0	0	14.401	0.5132	1	2	1	3	1	131	0	0	0	0	6	2	0	0	5	34031.4	0	6.7	1.92	1	0	68	0	2.48	2	21.5	1
803	12.5	0	1	16.529	0.4578	1	0	1	1	1	130	0	0	1	1	6	2	0	0	4	32999	0	4.4	1.04	1	0	33	0	2.53	0	22.25	0
804	22.37	0	0	14.294	0.5835	1	2	1	1	1	126	0	0	0	0	6	2	0	1	5	20541.8	0	5.6	1.86	1	0	16	0	4.21	1	22.5	0
805	13.53	0	0	17.188	0.4944	2	3	0	3	1	111	0	0	0	0	6	2	0	1	5	30183	0	4.6	1.13	1	0	83	0	3	0	19	0
806	21.17	0	0	15.703	0.4637	2	3	1	3	1	134	0	0	0	0	6	2	0	1	6	30606	0	5.7	1.76	1	0	48	0	5.15	1	14.92	0
807	18.3	0	1	16.023	0.4684	1	0	1	1	1	116	0	0	0	1	8	3	0	1	6	50816.7	0	6.4	1.53	1	0	33	0	5.23	0	23.17	1
808	17.73	0	0	14.218	0.4329	1	1	1	3	0	107	0	0	1	0	4	1	0	0	5	31030.2	0	7	1.48	1	0	19	0	6	1	17.33	0
809	146	2	0	18.718	1.2983	1	3	1	4	1	143	1	0	0	0	5.6	1	1	1	4	29056.1	0	5.4	12.17	1	0	51	0	2.41	1	23	0
810	90.27	2	0	15.123	0.7993	2	3	1	2	1	131	0	0	0	1	7	2	0	0	7	32356.1	0	4.5	7.52	1	0	20	0	7.13	1	19.33	0
811	71.27	1	0	12.476	0.726	2	3	1	4	1	122	0	0	0	0	6	2	0	1	6	29463	0	12	5.94	1	0	13	0	2	0	21.58	0
812	45.07	1	1	14.794	0.6315	1	3	1	2	1	130	0	0	0	0	6	2	0	0	4	28721.1	0	5.7	3.76	1	0	19	0	3.53	1	20.33	0
813	25.77	1	0	17.129	0.5216	2	3	1	1	0	124	0	1	0	0	6	2	0	1	5	29149.6	0	4.5	2.15	1	0	10	0	4.11	1	22.92	0
814	71.7	1	0	15.681	0.8246	1	0	1	1	1	136	0	0	0	0	6	2	0	0	5	18422.7	0	6.7	5.98	1	0	26	0	5.49	2	18.25	0
815	30.5	1	1	12.559	0.5127	2	2	1	2	1	193	0	0	0	0	6	2	0	1	13	26308.8	0	12	2.54	1	0	28	0	4.45	1	22.5	0
816	170.73	3	0	19.839	1.4187	2	0	0	2	1	139	0	0	0	0	6	2	0	1	8	31841.8	0	7.2	14.23	1	0	20	0	3.28	1	41.75	1
817	14.67	0	1	13.347	0.4275	1	0	0	2	1	115	0	0	0	0	6	2	0	0	4	27283.9	0	7.5	1.22	1	0	15	0	4.49	1	22.75	0
818	10.13	0	1	14.692	0.3425	2	2	0	4	1	144	0	0	0	0	4	1	0	0	34	59944	0	8.9	0.84	1	0	79	0	21.59	0	67.25	1
819	9.67	0	1	20.891	0.4085	1	0	1	2	1	105	0	0	0	0	6	2	1	1	15	19034.4	0	5.5	0.81	1	0	30	0	3.44	0	22.58	0
820	10.8	0	0	18.133	0.461	2	3	0	3	0	131	0	0	0	0	6	2	0	0	8	40372.9	0	4.1	0.9	1	0	37	0	4.09	0	22.75	0
821	97.37	2	0	20.473	1.1178	1	0	1	2	1	137	0	0	0	0	7	2	0	1	4	20924.2	0	6.8	8.11	1	0	39	0	3.3	1	22.67	0
822	75.83	2	1	14.801	0.7702	1	2	1	1	1	127	0	0	0	0	6.5	2	1	1	4	24523.2	0	9	6.32	1	0	19	0	5	0	18.33	0
823	102.33	2	1	25.193	1.4155	1	0	0	3	0	141	1	0	0	0	8	3	1	1	4	106308	0	8.8	8.53	1	0	26	0	5.4	0	18.67	0
824	66.93	1	1	17.769	0.8664	1	0	1	1	1	127	0	0	0	0	7	2	0	1	5	21369.9	0	6	5.58	1	0	14	0	5.45	0	19.75	0
825	27.5	1	1	12.913	0.4944	1	0	1	2	1	123	0	0	0	0	6.5	2	0	0	3	28035.6	0	5	2.29	1	0	16	0	10.01	1	22.17	0
826	44.27	1	1	17.7	0.7012	1	3	1	4	1	147	0	0	0	1	6.3	2	0	1	4	14397.9	0	5.1	3.69	1	0	14	0	4.27	1	21.67	0
827	37	1	1	11.8	0.5725	1	0	1	3	1	126	0	0	0	0	6	2	0	1	4	26109.5	0	5.4	3.08	1	0	26	0	2.35	0	22.58	0
828	35.13	1	0	14.815	0.5477	1	3	1	2	1	131	1	0	1	1	6.3	2	0	0	6	29041.5	0	7.3	2.93	1	0	22	0	3	1	22.08	0
829	28.5	1	0	15.625	0.4714	2	3	1	1	0	130	0	0	0	0	7	2	1	1	6	24880.8	0	11.2	2.38	1	0	43	0	25.03	2	93.58	0
830	27.67	1	1	13.98	0.4627	2	2	1	4	1	104	1	0	0	0	8	3	0	1	7	31319.7	0	6.8	2.31	1	0	24	0	2.22	0	22.33	0
831	27.8	1	1	16.049	0.5701	2	3	0	2	1	132	0	0	0	1	6	2	0	1	7	29770.6	0	8	2.32	1	0	41	0	3.09	1	23.67	0
832	184.8	3	1	19.265	1.6935	2	3	0	3	1	144	0	0	0	0	3	1	0	1	5	26918.2	0	5.6	15.4	1	0	28	0	4.01	1	22.75	0
833	18.13	0	1	16.437	0.4655	1	3	1	1	1	111	0	0	0	0	6	2	0	1	5	27302.8	0	5.9	1.51	1	0	26	0	22.03	2	44.17	0
834	12.63	0	1	13.642	0.4241	2	3	1	3	1	111	0	0	0	0	7	2	0	0	5	34896.9	0	8.7	1.05	1	0	24	0	3	0	23.33	0
835	10.23	0	0	12.193	0.4243	2	2	1	2	0	118	0	0	0	0	6	2	0	0	6	19183.7	0	8.1	0.85	1	0	28	0	2.14	1	23	0
836	15.67	0	0	13.62	0.4319	1	1	0	4	1	127	0	0	0	1	7	2	0	1	10	25763.2	0	9.6	1.31	1	0	32	0	3.47	1	22.25	0
837	21.97	0	1	17.17	0.5798	1	1	0	3	1	121	0	0	0	0	6	2	0	0	4	20602.5	0	8.8	1.83	1	0	48	0	22.25	1	46.42	1
838	6.97	0	1	16.758	0.3658	2	3	1	4	1	109	0	0	0	0	3	1	0	0	11	25631.2	0	4.4	0.58	1	0	17	0	5.1	1	19.08	0
839	20.17	0	1	15.764	0.4914	1	1	1	3	1	137	0	0	0	0	6	2	0	1	11	15610.3	0	6.9	1.68	1	0	19	0	3.2	0	23.33	0
840	129.37	2	0	15.325	0.9783	1	3	1	4	1	129	0	0	0	0	6	2	1	1	4	16502.8	0	6.9	10.78	1	0	30	0	4	1	23.33	1
841	98.63	2	1	13.417	0.7925	2	2	1	3	1	120	0	1	0	1	6	2	1	1	3	28738.1	0	6.8	8.22	1	0	23	0	4.27	1	25.17	0
842	72.4	2	1	12.053	0.7323	2	3	1	3	1	128	0	0	0	0	3	1	0	0	4	17284.8	0	4.5	6.03	1	0	26	0	3.35	1	19.92	0
843	92.77	2	1	16.128	0.9131	2	3	1	1	1	130	0	0	0	0	6	2	1	1	6	20115.3	0	4.7	7.73	1	0	47	0	3.22	1	23.42	0
844	89.63	2	0	19.645	1.0949	1	3	0	4	0	137	0	0	0	0	3	1	0	1	5	13991.8	0	8	7.47	1	0	52	0	3.53	0	16.17	0
845	82.9	2	0	13.149	0.7649	1	1	1	4	1	139	1	0	0	0	8	3	1	1	7	45993.5	0	4.3	6.91	1	0	51	0	4	0	18.75	0
846	103.3	2	1	14.67	0.9791	1	0	1	1	0	120	0	0	0	0	6	2	1	1	5	28796.8	0	5.9	8.61	1	0	37	0	3.42	1	22.5	0
847	27.17	1	1	17.175	0.5605	1	1	1	2	1	131	0	0	0	0	6	2	0	1	7	26299.9	0	8.9	2.26	1	0	45	0	10.39	2	23.08	0
848	50.1	1	0	13.636	0.71	1	0	0	3	1	128	0	0	0	1	7	2	0	1	4	24128	0	5.1	4.18	1	0	24	0	2.55	0	22.08	0
849	41.2	1	1	13.848	0.6017	1	3	0	4	1	126	0	0	0	1	6	2	0	1	5	27746	0	5.7	3.43	1	0	41	0	4.18	0	20.08	0
850	51.37	1	0	14.626	0.5902	2	3	1	3	0	95	0	0	0	0	6.5	2	1	1	8	19088.5	0	5.7	4.28	1	0	23	0	2.34	0	21.25	0
851	67.63	1	0	11.784	0.6511	1	3	1	4	1	120	0	0	0	0	6	2	0	1	3	27221.9	0	6.9	5.64	1	0	6	0	4.2	0	22.58	0
852	161.57	3	1	14.531	1.2858	2	2	1	1	1	136	0	0	0	0	6	2	0	1	4	20930	0	6	13.46	1	0	43	0	3.3	1	15.42	0
853	17.9	0	0	12.902	0.5456	2	2	1	2	1	119	0	0	0	1	6.5	2	0	1	6	19113.2	0	4.9	1.49	1	0	47	0	5	0	17.75	0
854	18.7	0	1	13.534	0.4553	1	3	1	2	1	120	0	0	0	0	3	1	0	1	4	14245.6	0	5.2	1.56	1	0	211	0	7.05	4	18.67	0
855	21.37	0	0	14.48	0.4623	1	1	1	3	1	106	0	0	0	0	6	2	0	0	4	25850.4	0	5.2	1.78	1	0	31	0	1.18	0	17.5	0
856	19.93	0	0	17.587	0.4815	2	3	1	3	1	91	0	0	0	1	6	2	0	1	5	33889.4	0	9.3	1.66	1	0	39	0	5.29	1	22.58	1
857	10.73	0	1	17.313	0.4595	1	0	0	1	1	120	0	0	0	1	6	2	0	0	4	36705.6	0	5.9	0.89	1	0	22	0	2.3	0	22.42	0
858	139.73	2	0	18.655	1.4026	1	1	1	1	1	130	0	0	0	1	6.5	2	1	1	4	33172.3	0	5.8	11.64	1	0	32	0	20.44	1	45.67	0
859	97.07	2	1	19.316	1.0114	1	1	0	4	1	132	0	0	0	0	6	2	1	1	4	20232.6	0	6.6	8.09	1	0	36	0	5.5	0	22.42	0
860	93.9	2	1	20.321	1.218	2	0	0	3	1	133	0	0	0	1	8	3	1	1	4	43993.9	0	8.9	7.83	1	0	87	0	19.32	0	44.5	0
861	120.6	2	1	29.677	1.5201	1	0	1	2	1	145	0	0	0	0	6	2	1	1	5	16452.9	0	7.5	10.05	1	0	42	0	22.14	3	45.17	0
862	49.5	1	0	14.577	0.6173	2	3	1	3	1	130	0	0	0	0	6	2	0	1	6	27512.1	0	4.1	4.13	1	0	45	0	3.08	1	16.67	0
863	46.63	1	0	16.527	0.6473	1	3	1	4	1	149	0	0	0	0	6	2	0	1	7	16931	0	4	3.89	1	0	36	0	3.05	1	19	1
864	71.4	1	0	12.634	0.8579	1	0	0	1	1	117	0	0	0	0	6	2	0	0	4	21132.9	0	7.4	5.95	1	0	38	0	2.49	0	22.25	0
865	64	1	0	13.798	0.724	2	3	1	3	1	125	0	0	0	0	3	1	1	1	4	23276.6	0	4.9	5.33	1	0	30	0	2.38	0	18.67	0
866	56.87	1	1	15.271	0.7824	2	1	1	2	1	119	0	0	0	0	6	2	0	1	4	26309.2	0	6.5	4.74	1	0	29	0	3.14	1	23	0
867	30.87	1	0	15.496	0.5416	1	1	1	1	1	140	0	0	0	0	8	3	0	1	4	32561	0	5.2	2.57	1	0	10	0	6.25	0	121.58	0
868	52.13	1	0	15.942	0.6357	1	1	1	4	1	122	1	0	0	0	6	2	0	1	5	26012.1	0	6.5	4.34	1	0	45	0	4.18	1	15.92	0
869	18.17	0	0	16.601	0.4678	1	1	1	3	1	104	0	0	0	0	6	2	0	0	4	29166.2	0	4.1	1.51	1	0	43	0	3.05	1	17.33	0
870	16.57	0	0	15.781	0.4738	1	0	1	1	1	105	0	0	0	0	6	2	0	0	4	26924.9	0	6.3	1.38	1	0	25	0	4.31	0	23.08	0
871	23.73	0	0	15.677	0.499	2	3	1	4	1	137	0	0	0	0	6	2	0	1	10	24973	0	4	1.98	1	0	83	0	71.5	4	91.67	1
872	84.2	2	0	13	0.7218	2	3	1	2	1	132	1	0	0	0	8	3	1	1	6	39087.7	0	6	7.02	1	0	11	0	2.47	0	22.08	0
873	115.3	2	0	13.018	0.8913	2	3	1	3	1	143	1	0	0	0	6.5	2	1	1	7	31331.7	0	5.8	9.61	1	0	18	0	3.45	1	43.67	0
874	91.6	2	0	14.774	0.7797	2	2	1	3	0	141	0	0	0	0	6	2	1	1	4	28239.2	0	4.2	7.63	1	0	30	0	4.2	1	22.92	1
875	140.53	2	0	18.897	1.3981	1	3	1	4	0	122	0	0	0	0	6	2	0	1	4	24656.3	0	5.1	11.71	1	0	39	0	3.17	1	23.25	0
876	83.73	2	0	15.254	0.8344	2	3	1	4	1	129	0	0	0	0	6	2	1	1	3	21658.2	0	6.6	6.98	1	0	25	0	3.35	0	22.33	0
877	25.1	1	1	14.467	0.5056	1	3	1	2	1	123	0	0	0	0	7	2	0	0	4	22501.6	0	6.6	2.09	1	0	20	0	4.15	0	22.75	0
878	48.6	1	0	17.372	0.6331	2	0	1	4	1	206	1	0	0	0	8	3	0	1	22	31686	0	6.5	4.05	1	0	50	0	3.4	1	22.5	0
879	29.27	1	1	17.043	0.5777	1	3	1	2	1	116	0	0	0	0	3	1	1	1	4	24570.3	0	6.2	2.44	1	0	146	0	18.27	1	43.25	0
880	24.8	1	1	15.955	0.5309	2	3	1	3	1	120	0	0	0	0	6	2	0	1	8	26044.8	0	7.7	2.07	1	0	33	0	8.5	1	23.17	1
881	69.9	1	0	10.176	0.8155	2	2	1	3	1	135	0	0	0	1	3	1	0	1	6	28064.6	0	6.5	5.83	1	0	39	0	5.5	1	18.25	1
882	39.23	1	1	15.891	0.5863	1	3	1	4	1	114	0	0	0	1	7	2	1	1	4	21046.2	0	6.3	3.27	1	0	48	0	3.25	0	18.75	0
883	68.7	1	0	15.547	0.7274	2	2	1	2	0	144	0	0	0	0	3	1	1	1	6	21007	0	5.9	5.73	1	0	38	0	2.47	1	16.75	0
884	33.67	1	1	16.658	0.5615	2	3	1	4	1	92	0	0	0	0	5.6	1	0	1	6	22091.6	0	5.2	2.81	1	0	67	0	20.35	3	71.83	0
885	59.4	1	1	14.512	0.6831	1	3	1	4	1	104	0	0	0	0	6.5	2	0	1	5	29178.8	0	7.8	4.95	1	0	10	0	4.24	2	18.17	0
886	30.63	1	1	16.44	0.5203	2	3	1	4	1	147	0	0	0	0	6	2	1	1	5	18251.7	0	5.8	2.55	1	0	319	0	13.19	4	1843.5	0
887	16.07	0	0	16.437	0.4655	1	0	1	3	0	115	0	0	0	0	6	2	0	1	7	40839.4	0	5.8	1.34	1	0	23	0	2.32	1	22.08	1
888	12.13	0	1	14.58	0.3807	1	0	0	4	1	154	0	0	0	0	6	2	0	1	11	20136.2	0	7.5	1.01	1	0	10	0	0	0	21.92	0
889	124.3	2	1	23.461	1.2382	2	2	1	4	1	134	0	0	0	0	6	2	1	1	4	25098.7	0	5.5	10.36	1	0	25	0	3.19	0	21.92	0
890	108.1	2	0	13.669	0.9133	1	3	0	4	0	132	0	1	0	1	7	2	0	0	4	30001	0	7.3	9.01	1	0	42	0	22.11	2	74.33	0
891	143.37	2	1	23.495	1.5289	1	1	1	2	1	140	0	0	0	0	6	2	1	1	6	15883.6	0	7.7	11.95	1	0	23	0	4.5	1	21.92	0
892	83.67	2	0	11.958	0.6831	2	3	1	4	1	170	0	0	0	1	6	2	0	1	12	28862	0	5.6	6.97	1	0	45	0	1.5	1	20.42	0
893	126.07	2	0	14.348	0.9574	2	3	1	3	1	149	0	0	0	0	7	2	1	1	4	27218.2	0	3.3	10.51	1	0	48	0	3	1	22.92	0
894	137.67	2	1	15.018	1.0471	1	1	1	4	0	127	0	0	0	0	6.5	2	0	1	9	43447	0	6.3	11.47	1	0	31	0	3.53	1	18.67	1
895	36.47	1	1	16.276	0.6325	2	3	1	3	1	92	0	0	0	0	6	2	0	1	4	19847.4	0	9.4	3.04	1	0	26	0	2.01	0	17	0
896	59.37	1	0	13.015	0.548	1	2	1	3	1	132	0	0	0	1	6	2	0	0	5	29440.5	0	6.2	4.95	1	0	48	0	3.43	1	17.92	0
897	28.47	1	1	16.718	0.6013	2	3	1	2	1	144	0	0	0	0	6	2	0	1	4	27219.9	0	4.4	2.37	1	0	57	0	4.42	1	17.42	0
898	39.83	1	1	17.901	0.6021	2	3	1	1	1	126	1	0	0	0	8	3	0	1	7	90778	0	4	3.32	1	0	19	0	4.28	0	22.42	0
899	24.27	1	1	18.144	0.5272	1	0	0	4	1	119	0	0	0	0	3	1	0	1	4	33131.9	0	5.4	2.02	1	0	21	0	3.02	1	22	0
900	29.73	1	0	14.153	0.4741	1	3	1	4	1	107	0	0	0	0	6	2	0	1	4	26511	0	6.2	2.48	1	0	39	0	3.23	0	22.75	0
901	29.77	1	1	15.967	0.5036	2	3	1	4	1	134	0	0	0	0	6.5	2	1	1	4	23091.1	0	8.1	2.48	1	0	64	0	3.34	0	17.33	0
902	54.13	1	1	14.38	0.7292	2	3	1	3	1	140	0	0	0	1	6.5	2	0	1	6	15444.9	0	5.1	4.51	1	0	47	0	5.1	0	18.5	0
903	183.93	3	0	16.274	1.26	2	3	1	3	1	177	1	1	1	0	7.5	2	0	1	5	131203	0	8.3	15.33	1	0	8	0	2.57	0	24	0
904	164.57	3	0	20.371	1.5082	1	2	1	3	1	141	0	0	0	0	6	2	0	1	6	25821.2	0	8.9	13.71	1	0	14	0	4.55	1	32.58	0
905	14.07	0	0	15.763	0.4127	1	0	0	1	1	98	0	0	0	1	6	2	0	1	3	20726.5	0	4.5	1.17	1	0	26	0	2.2	1	22.17	0
906	22.5	0	0	15.306	0.502	2	3	1	3	1	108	0	0	1	0	6	2	0	0	5	23974.1	0	4.2	1.88	1	0	103	0	4.05	1	20.92	0
907	13	0	1	14.426	0.47	2	3	1	1	1	122	0	0	0	1	6	2	0	0	4	34802.7	0	6.2	1.08	1	0	37	0	17.37	0	45.33	0
908	17.03	0	0	15.062	0.4286	2	3	0	2	1	140	0	0	0	0	6	2	0	0	4	31631.7	0	4.1	1.42	1	0	40	0	3.49	1	15.67	0
909	22.43	0	1	16.359	0.5006	1	1	1	2	0	118	0	0	0	0	6	2	0	0	4	21783	0	6	1.87	1	0	48	0	20.44	2	44.33	0
910	92.37	2	0	14.613	0.9011	2	3	1	4	1	118	0	0	0	0	6	2	1	1	4	27284.5	0	4.9	7.7	1	0	30	0	3.48	0	22.83	0
911	115.13	2	0	15.051	1.0711	2	2	1	2	1	126	0	1	0	1	7	2	1	1	5	41813.5	0	7	9.59	1	0	26	0	5.2	1	74.5	0
912	86.97	2	0	14.922	0.9764	2	0	0	1	1	135	0	0	0	0	6	2	1	1	5	26804	0	6.2	7.25	1	0	24	0	7.55	1	22.92	0
913	53.47	1	0	15.571	0.6775	1	3	1	2	1	130	0	0	0	0	6	2	0	1	4	26195.9	0	4	4.46	1	0	27	0	3.19	0	22.75	0
914	67.6	1	1	13.717	0.6928	1	1	1	1	1	121	0	0	0	0	6	2	0	1	8	27661.9	0	6.4	5.63	1	0	37	0	4.15	0	16.58	0
915	32.9	1	0	15.883	0.5483	1	1	1	2	1	120	0	0	0	0	6	2	0	0	4	28247.8	0	5.4	2.74	1	0	33	0	2.55	0	23	0
916	41.23	1	1	16.16	0.5625	1	3	1	4	1	196	1	0	0	1	3	1	0	1	6	23569.3	0	9.5	3.44	1	0	55	0	3.13	0	21.75	0
917	63.93	1	1	14.706	0.6584	1	3	1	4	0	124	0	0	0	0	6	2	1	1	4	28042.6	0	6.7	5.33	1	0	26	0	0	1	22.33	0
918	166.77	3	1	22.032	1.5537	1	1	1	2	0	158	0	0	0	0	3	1	0	1	6	21880.3	0	5.6	13.9	1	0	35	0	3.1	1	22.17	0
919	16.8	0	1	14.352	0.4688	2	2	0	3	1	112	0	0	0	0	6.5	2	0	0	4	28953	0	6.5	1.4	1	0	38	0	5.46	1	20	0
920	16.8	0	1	15.686	0.446	1	1	1	4	1	105	0	0	0	0	6	2	0	1	7	24144.3	0	7.5	1.4	1	0	37	0	21.35	1	70.5	0
921	21.03	0	0	14.531	0.4546	1	3	0	3	1	122	0	0	0	0	6	2	0	0	4	27524.6	0	5	1.75	1	0	31	0	2.01	1	22.17	0
922	3.63	0	1	13.007	0.2934	1	0	0	1	0	104	0	0	0	0	7	2	0	1	2	28519	1	8	0.3	1	0	58	0	47.18	2	93.75	0
923	12.1	0	1	16.023	0.4508	1	0	1	1	1	97	0	0	0	0	6	2	0	1	5	20245.8	0	9.5	1.01	1	0	67	0	120.32	1	66.5	1
924	8.93	0	1	17.076	0.4296	1	0	0	1	0	115	0	0	0	1	6.5	2	0	1	4	20402.5	0	6.1	0.74	1	0	16	0	3.5	0	22.83	0
925	109.37	2	0	15.203	0.8865	1	1	1	1	1	146	0	0	0	1	3	1	0	0	5	25709.7	0	5.7	9.11	1	0	44	0	21.48	2	45	0
926	105.8	2	0	14.698	0.9801	1	1	1	2	1	116	0	0	0	1	6	2	1	1	7	26313.8	0	5	8.82	1	0	29	0	2.35	0	22.67	0
927	87.33	2	1	14.235	0.8894	1	1	1	2	1	128	0	0	0	0	6.5	2	1	1	7	22319.9	0	6.7	7.28	1	0	33	0	3.36	1	22.17	1
928	48.5	1	0	15.533	0.6967	2	2	1	3	1	126	0	0	1	0	3	1	0	1	4	30226.3	0	4.9	4.04	1	0	29	0	5.51	1	22.58	0
929	39.3	1	0	12.484	0.4453	1	3	1	2	1	127	0	0	0	1	6	2	1	1	8	30195.9	0	7	3.28	1	0	37	0	3.06	0	16	0
930	33.3	1	1	14.54	0.5978	2	2	1	3	1	125	1	1	0	1	9	3	1	1	7	58283.3	0	16.1	2.78	1	0	45	0	13.66	2	38.42	1
931	26.33	1	0	14.768	0.5652	1	1	1	2	0	138	0	0	0	0	3	1	1	1	5	12807.6	0	8.6	2.19	1	0	159	0	47.19	4	139.17	0
932	52.4	1	1	15.8	0.6625	1	3	1	4	0	134	0	0	0	0	6	2	0	1	4	33338.3	0	5.8	4.37	1	0	42	0	3.15	1	22.33	0
933	43.07	1	1	15.191	0.611	2	3	1	3	1	142	1	0	0	0	8	3	0	1	5	37798.3	0	4.9	3.59	1	0	33	0	3.52	1	17.92	0
934	10.47	0	1	17.854	0.4213	2	2	1	1	1	102	0	0	0	0	6	2	0	1	10	28901.4	0	9.3	0.87	1	0	14	0	4.06	0	24.33	0
935	18.43	0	1	15.622	0.4626	1	3	1	4	1	122	0	0	0	0	6	2	0	0	6	33340.6	0	4.5	1.54	1	0	14	0	3.02	0	21.75	0
936	16.93	0	1	16.563	0.4853	2	2	1	2	0	134	0	0	0	0	6	2	0	1	6	28753	0	8.2	1.41	1	0	84	0	15.5	2	40	0
937	114	2	1	16.549	1.0166	1	2	1	1	1	123	0	0	0	0	6	2	1	1	5	26916.8	0	5.3	9.5	1	0	25	0	4	0	18.5	0
938	74.63	2	1	16.312	0.8738	1	0	1	3	1	120	0	0	0	0	6	2	0	1	4	25283	0	7.2	6.22	1	0	40	0	2.2	1	30.67	0
939	34.1	1	1	16.469	0.6865	1	0	1	1	1	119	0	0	0	0	7	2	0	1	5	29075.5	0	5	2.84	1	0	9	0	6.1	1	23.33	0
940	45.93	1	0	15	0.6455	2	2	1	2	1	118	1	0	0	0	5.6	1	0	0	5	22623.6	0	5.4	3.83	1	1	136	0	109.33	3	136.42	1
941	48.97	1	1	12.9	0.5986	1	3	1	1	1	111	0	0	0	0	6	2	0	1	4	28651	0	6.5	4.08	1	0	31	0	4.47	1	16.42	0
942	28.87	1	0	16.332	0.5278	1	1	1	2	1	122	0	0	0	0	6	2	0	0	5	29348.9	0	4.2	2.41	1	0	21	0	19.38	1	24.92	0
943	203.53	3	0	20.173	1.5008	1	0	1	2	0	144	0	0	0	1	6	2	0	1	5	23213.4	0	6.8	16.96	1	0	31	0	4.22	1	18.25	0
944	216.23	3	0	24.279	1.7248	1	0	1	1	1	133	0	0	0	1	3	1	0	1	4	17179.1	0	6.2	18.02	1	0	40	0	4	2	22.67	0
945	18.03	0	1	16.094	0.4784	1	0	1	1	1	104	0	0	0	0	6	2	0	0	5	18767.7	0	7	1.5	1	0	31	0	3.02	2	16	0
946	19.83	0	1	17.422	0.4518	2	3	1	4	1	112	0	0	0	1	6	2	0	0	6	19133.7	0	9.5	1.65	1	0	45	0	98.27	1	165.42	0
947	14.37	0	0	16.889	0.4272	1	3	1	3	1	132	0	0	0	0	6	2	1	1	9	20235	0	14.3	1.2	1	0	27	0	0	2	331.33	0
948	17.63	0	1	15.023	0.4973	2	3	1	3	1	117	0	0	0	0	6	2	0	1	9	25582.3	0	7.5	1.47	1	0	89	0	0	4	830.92	1
949	98.2	2	1	13.658	0.8505	1	1	1	1	1	126	0	0	0	0	6	2	1	1	5	17234	0	5.7	8.18	1	0	27	0	3.3	2	22.17	0
950	149.87	2	0	15.341	1.1516	1	3	1	4	1	139	0	0	0	1	6	2	0	1	4	44606.6	0	5.6	12.49	1	0	17	0	2.54	1	17.58	0
951	77.37	2	0	13.705	0.7412	2	3	1	3	1	119	1	0	0	0	8	3	1	1	4	108039	0	5.5	6.45	1	0	57	0	1.58	2	19.92	0
952	46.17	1	0	13.075	0.5669	2	3	1	2	1	114	0	0	0	0	3	1	0	0	5	29153.3	0	4.2	3.85	1	0	39	0	2.3	1	24	1
953	43.57	1	0	12.963	0.5123	1	3	1	3	1	128	1	0	0	1	5	1	0	1	4	24822.1	0	6.5	3.63	1	0	16	0	3.5	1	23	0
954	38.47	1	0	15.359	0.5764	1	0	1	3	1	112	0	0	0	0	6	2	0	0	4	26615.3	0	8	3.21	1	0	116	0	96.32	3	138.33	1
955	27.73	1	0	14.941	0.5138	1	3	1	1	0	127	0	1	0	1	3	1	0	1	5	63952.5	0	5.5	2.31	1	0	38	0	2.3	1	22.83	0
956	29.83	1	0	16.766	0.5443	1	0	1	2	1	116	0	0	0	1	6	2	1	1	5	26721.9	0	11.2	2.49	1	0	32	0	2	1	22.58	0
957	29.87	1	1	15.512	0.6078	2	3	1	3	0	127	0	1	0	1	7	2	0	1	5	31900.5	0	7.6	2.49	1	0	30	0	18.4	2	42.75	1
958	55.7	1	0	16.541	0.5981	2	3	1	4	1	122	0	0	0	1	3	1	0	1	7	18089.8	0	4.5	4.64	1	0	31	0	2.3	1	23.08	0
959	49.7	1	0	15.123	0.5719	2	3	1	2	1	136	1	0	0	0	6.5	2	0	1	7	29635.5	0	5	4.14	1	0	40	0	2.09	1	19.33	0
960	40	1	0	13.469	0.5398	2	3	1	4	1	136	0	0	0	0	7	2	1	1	5	17914.8	0	14.5	3.33	1	0	15	0	5.05	0	17	0
961	36.17	1	0	16.765	0.612	2	3	1	4	1	140	1	0	0	0	8	3	0	1	4	79405.9	0	5.5	3.01	1	0	19	0	4.1	0	15	0
962	53.27	1	1	13.35	0.6646	2	3	0	3	1	141	0	0	0	1	6	2	0	1	7	30653.1	0	8.8	4.44	1	0	38	0	3.25	2	23	1
963	67.77	1	1	14.745	0.7893	1	1	1	4	1	119	0	0	0	0	6	2	0	1	7	20888.8	0	7.4	5.65	1	0	52	0	5.1	1	45.58	0
964	54.17	1	1	15.329	0.7021	2	2	1	4	1	143	0	0	0	0	6	2	0	1	6	26520.1	0	6.2	4.51	1	1	119	0	17.1	4	67.83	0
965	12.63	0	1	14.408	0.4027	1	0	0	2	1	109	0	0	0	0	6.5	2	0	0	4	33746.6	0	6.6	1.05	1	0	15	0	3.43	1	22.83	0
966	22.3	0	0	16.012	0.5506	1	3	1	2	1	129	0	0	0	1	6	2	0	0	4	38366.7	0	8	1.86	1	0	16	0	5.11	1	23.08	0
967	22.2	0	0	17.071	0.502	2	2	0	3	0	174	0	0	0	0	7	2	0	0	9	21534.5	0	9.3	1.85	1	0	43	0	16.2	0	41.67	0
968	15.8	0	0	17.985	0.5153	1	0	0	4	1	119	0	0	0	0	3	1	0	0	6	29614.1	0	5.6	1.32	1	0	28	0	5.25	1	16.83	0
969	81.87	2	0	13.311	0.7111	2	3	0	1	0	116	0	0	0	1	6	2	0	0	8	26491.9	0	6.9	6.82	1	0	95	0	40.18	0	67.5	0
970	117.77	2	0	12.16	0.8122	1	1	1	4	1	102	0	0	0	0	6	2	0	0	8	26678.8	0	5.8	9.81	1	0	84	0	43.07	2	93.67	1
971	108.17	2	1	17.571	1.1081	1	1	0	1	0	136	0	0	0	0	7	2	1	1	7	20859.6	0	7.3	9.01	1	0	21	0	7.06	0	42.75	0
972	113.07	2	0	15.716	1.0134	2	2	1	3	1	139	0	0	0	0	7	2	0	1	4	27358.8	0	6.7	9.42	1	0	26	0	5.52	2	18.5	0
973	62.17	1	0	15.082	0.6766	2	3	1	4	1	141	0	0	0	0	6	2	0	1	4	18449.8	0	4.4	5.18	1	0	25	0	4.08	0	19.83	0
974	62.57	1	0	12.217	0.6998	2	3	0	3	1	140	0	0	0	1	6	2	0	1	4	26368.2	0	6.6	5.21	1	0	57	0	21.38	1	69.17	0
975	40.53	1	0	15.191	0.611	2	3	1	3	1	137	0	0	0	0	4	1	0	1	6	50547.1	0	5.7	3.38	1	0	4	0	2	1	16	0
976	57.43	1	0	19.66	0.9113	1	0	1	1	1	138	0	0	0	0	6	2	0	0	5	24378.2	0	5.4	4.79	1	0	60	0	18.25	1	48.42	0
977	48.8	1	1	14.528	0.7429	1	1	1	2	1	128	1	0	0	0	8	3	1	1	6	40648	0	10.4	4.07	1	0	50	0	22.15	2	47	0
978	60.57	1	1	11.704	0.6311	2	3	1	4	1	133	1	0	0	0	8	3	0	1	6	34573.4	0	6.8	5.05	1	0	30	0	3.04	0	22.5	0
979	33	1	0	15.225	0.5096	1	1	1	2	1	129	0	0	0	0	7	2	0	0	4	30337.3	0	5.7	2.75	1	0	16	0	3.15	1	23	0
980	70.7	1	0	12.625	0.6739	1	1	1	2	1	112	0	0	0	0	10	4	0	1	6	26040.2	0	6.8	5.89	1	0	29	0	4.32	2	21.92	0
981	42.03	1	1	17.039	0.6777	1	3	1	4	1	128	0	0	0	0	7	2	0	1	4	27682.1	0	8.1	3.5	1	0	38	0	4.5	2	16.5	0
982	53.5	1	0	15.09	0.667	1	3	1	4	1	129	0	0	0	0	6	2	0	1	7	16680.9	0	5.3	4.46	1	0	33	0	46.11	2	70.33	1
983	27.6	1	0	14.106	0.5888	1	1	1	2	1	117	0	0	0	1	10.3	4	0	1	6	39315.6	0	6.1	2.3	1	0	35	0	2.02	2	22.25	0
984	60.23	1	0	13.968	0.6702	2	3	1	4	0	138	1	0	0	0	8	3	0	0	23	36515.7	0	4.4	5.02	1	0	19	0	4.3	1	17.75	0
985	18.43	0	1	13.385	0.4528	2	3	1	2	1	95	0	0	0	0	3	1	0	1	5	24736.4	0	5.6	1.54	1	0	44	0	2.13	0	23.83	0
986	9.07	0	0	14.034	0.3122	1	0	1	1	1	128	0	0	0	0	6	2	0	1	5	26964.1	0	4.7	0.76	1	0	44	0	3.32	0	23.75	0
987	18.5	0	0	14.844	0.4171	1	3	0	3	1	102	0	0	0	1	6	2	0	0	4	25982.5	0	5.5	1.54	1	0	31	0	5.23	0	17.67	0
988	10.07	0	0	22.012	0.4098	2	2	1	2	1	118	0	0	0	1	6	2	0	1	6	27009.3	0	6.9	0.84	1	0	19	0	10.46	1	24	0
989	23.73	0	1	15.108	0.5348	1	3	1	3	0	118	0	0	0	0	3	1	0	0	4	27856.1	0	5.8	1.98	1	0	33	0	3.18	1	16.42	0
990	17.97	0	1	17.704	0.5691	1	1	0	2	1	125	0	0	0	0	6.5	2	0	0	4	24063.5	0	4.4	1.5	1	0	29	0	3	1	22.58	0
991	100.9	2	0	12.78	0.8227	2	3	1	2	1	138	0	0	0	0	6	2	1	1	5	17713.7	0	4	8.41	1	0	10	0	2	1	17	0
992	80.67	2	0	14.752	0.7998	2	0	1	4	1	124	0	0	0	0	6	2	1	1	4	28614.4	0	4.1	6.72	1	0	33	0	5.05	0	22.33	0
993	90.63	2	0	17.481	1.0448	1	1	1	2	1	133	0	0	0	1	6	2	1	1	5	21431.8	0	5.5	7.55	1	0	27	0	1.27	0	19.25	0
994	103.37	2	0	15.527	1.0763	1	2	1	2	1	120	0	0	1	0	6	2	1	1	4	29056.8	0	6.2	8.61	1	0	27	0	2.06	1	22.83	0
995	91.9	2	1	14.002	0.8301	2	3	1	3	1	147	0	0	0	1	6.5	2	1	1	7	18458.1	0	6.4	7.66	1	0	29	0	4.05	0	19.08	0
996	74.53	2	1	17.093	0.8609	1	0	1	2	1	122	0	0	0	0	6	2	1	1	4	19161.5	0	5.2	6.21	1	0	62	0	2.45	2	49	1
997	39.13	1	1	16.62	0.6292	2	3	1	4	1	109	1	0	0	0	5.6	1	0	1	12	31469.8	0	9.8	3.26	1	0	190	0	261.05	4	352.92	0
998	28.93	1	0	15.64	0.5165	2	3	0	3	1	128	0	0	0	0	6	2	0	0	4	28931.2	0	7.6	2.41	1	0	44	0	4	2	22.83	0
999	34	1	0	16.98	0.5766	2	3	1	4	1	130	1	0	0	0	8	3	0	1	4	42487.1	0	6.7	2.83	1	1	32	0	95.41	3	118.67	0
1000	47.13	1	0	13.008	0.6284	1	3	1	2	1	127	0	0	0	0	3	1	0	1	5	13575.1	0	8.8	3.93	1	0	130	0	18.12	4	42	1
1001	36.1	1	1	17.95	0.6538	2	3	1	1	0	126	1	0	0	0	8	3	1	1	7	39452.9	0	10.7	3.01	1	0	23	0	23.18	2	46	0
1002	69.97	1	0	12.712	0.7617	2	3	1	3	1	132	0	0	0	0	6	2	0	1	4	27228.6	0	5.8	5.83	1	0	27	0	2.35	1	22.5	0
1003	70.43	1	1	17.645	0.7106	1	3	0	4	1	131	0	0	0	1	6	2	0	1	4	24359.1	0	7.2	5.87	1	0	43	0	4	1	21	0
1004	42.03	1	1	14.296	0.5561	1	3	1	2	1	141	0	0	0	0	6	2	1	1	4	17933.8	0	7.1	3.5	1	0	22	0	6.39	1	21.67	0
1005	35.73	1	0	13.817	0.5918	1	0	0	2	1	140	0	0	0	0	6	2	0	0	5	29026.8	0	4.8	2.98	1	0	67	0	2.31	0	20.17	0
1006	31.27	1	0	14.716	0.4236	2	2	1	4	0	128	0	1	0	1	7	2	0	1	9	33830.2	0	7.9	2.61	1	0	20	0	3.45	1	17.92	0
1007	36.5	1	1	17.701	0.6803	1	0	1	4	1	128	0	0	0	0	7	2	0	1	5	26846.7	0	6.9	3.04	1	0	39	0	3	1	18	0
1008	170.27	3	1	15.663	1.3475	1	3	1	1	1	122	0	0	0	0	7	2	0	1	5	28693	0	6.9	14.19	1	0	36	0	2.11	0	22.58	0
1009	17.67	0	0	15.076	0.3872	2	3	1	3	1	148	0	0	0	0	7	2	0	1	8	29247.6	0	3.3	1.47	1	0	31	0	3.55	1	21.83	0
1010	19.3	0	0	13.511	0.3979	1	1	1	3	1	120	0	0	0	0	6	2	0	1	6	25747.2	0	6.1	1.61	1	0	29	0	3.48	1	16	0
1011	21.57	0	1	24.49	0.483	2	3	1	1	1	86	0	0	0	0	6	2	0	1	6	26309.3	0	10.4	1.8	1	0	36	0	17.01	1	39.67	0
1012	13.33	0	0	16.875	0.4899	1	0	1	4	1	85	0	0	0	0	3	1	0	0	4	28480.1	0	8.2	1.11	1	0	17	0	4.33	1	18.67	0
1013	8.07	0	1	15.888	0.4229	1	0	1	4	1	125	0	0	0	0	6	2	0	1	7	27274.8	0	8.7	0.67	1	0	38	0	3.07	0	22.17	0
1014	8.43	0	0	17.301	0.3887	1	1	1	1	1	108	0	0	0	0	7	2	1	1	12	28647.8	0	17.9	0.7	1	0	29	0	2.57	1	20.5	0
1015	145.73	2	1	14.793	0.9501	1	1	0	2	1	141	0	0	0	0	7	2	0	1	5	43660.5	0	6.9	12.14	1	0	22	0	3.29	1	19	0
1016	128.17	2	1	13.717	0.9682	1	1	1	1	1	130	0	0	0	0	6	2	1	1	6	27745	0	6	10.68	1	0	44	0	5.35	1	23.33	0
1017	99.87	2	0	13.862	0.7454	2	3	1	4	1	143	0	0	0	0	6	2	1	1	4	28209.8	0	7.3	8.32	1	0	47	0	2.09	0	18.58	0
1018	136.53	2	1	13.983	1.0435	1	3	1	4	1	144	0	0	0	0	6	2	1	1	4	26033.9	0	6.1	11.38	1	0	47	0	3.44	1	19.42	0
1019	48.13	1	1	15.844	0.6046	2	3	1	3	1	152	0	0	0	1	3	1	0	1	6	30943.6	0	8.4	4.01	1	0	36	0	4.45	1	46.92	0
1020	50.77	1	1	14.309	0.7174	1	3	1	3	1	105	0	0	0	0	6	2	0	1	4	18038.5	0	6.1	4.23	1	0	22	0	2.48	1	22.67	0
1021	46.7	1	1	15.714	0.583	1	3	1	2	1	123	0	0	0	0	7	2	0	1	4	33398.2	0	8.1	3.89	1	0	32	0	15.21	1	22.75	0
1022	25.6	1	0	15.967	0.5036	2	3	0	2	1	105	0	0	0	0	7	2	0	0	6	25845.8	0	7.3	2.13	1	0	15	0	3.07	0	17.08	0
1023	27.2	1	1	14.844	0.4595	2	3	1	4	1	163	0	0	0	0	6	2	1	1	5	20305.3	0	7.2	2.27	1	0	33	0	3.39	0	19.75	0
1024	63.97	1	0	15.618	0.639	1	0	1	2	1	139	0	0	0	0	3	1	1	1	6	27027.3	0	9.3	5.33	1	0	35	0	5.54	1	19.17	0
1025	70.17	1	1	13.967	0.7186	1	3	1	4	1	134	0	0	0	0	3	1	0	1	4	25941	0	7.7	5.85	1	0	26	0	2.49	1	23.42	0
1026	23.87	0	0	19.063	0.5207	2	2	1	4	1	128	0	0	0	0	6	2	0	0	5	32818.6	0	6.7	1.99	1	0	32	0	11.3	2	23.17	1
1027	13.43	0	0	17.854	0.4213	1	0	1	2	1	120	0	0	0	0	6	2	0	1	6	33407.8	0	5.9	1.12	1	0	45	0	2	1	13	0
1028	18.03	0	0	19.724	0.5099	1	0	0	1	1	122	0	0	0	0	6	2	0	1	4	22120.5	0	3.8	1.5	1	0	20	0	3	1	20.83	0
1029	19.3	0	0	14.937	0.4696	1	0	0	2	1	132	0	0	0	0	6	2	0	1	5	26919.1	0	7.8	1.61	1	0	16	0	2.49	0	23.5	0
1030	22.23	0	0	14.531	0.4546	1	3	1	4	1	122	0	0	0	0	6	2	0	0	4	29820.7	0	4.8	1.85	1	0	27	0	2.32	1	23.08	0
1031	11.27	0	1	15.582	0.4359	2	2	1	2	1	127	0	0	0	0	6	2	0	0	6	26291.7	0	7.4	0.94	1	0	49	0	2	2	14	1
1032	80.23	2	0	16.368	0.9651	1	0	1	1	1	126	0	0	0	0	6	2	0	0	4	24367.1	0	7.8	6.69	1	0	15	0	3.01	0	20.67	0
1033	75.57	2	0	12.634	0.7401	1	0	1	4	1	124	0	0	0	0	6	2	1	1	4	31999.8	0	5.8	6.3	1	0	16	0	5.11	1	17.75	0
1034	141.97	2	0	21.75	1.6325	1	1	1	2	1	132	0	0	0	1	6	2	1	1	5	32295.9	0	5.8	11.83	1	0	51	0	3.36	1	22.83	0
1035	154.5	2	1	20.173	1.3206	2	2	1	2	1	148	0	0	0	0	6.3	2	1	1	5	20263.6	0	7.7	12.88	1	0	35	0	45.48	4	533.75	0
1036	49.1	1	1	15.4	0.654	1	0	1	2	1	120	0	0	0	0	7	2	0	0	4	25097.5	0	7	4.09	1	0	46	0	29.43	2	23.08	0
1037	36.4	1	1	18.57	0.7075	1	1	1	2	1	129	0	0	0	0	6	2	0	0	4	28038	0	5.8	3.03	1	0	13	0	20.55	1	22.33	0
1038	57.23	1	1	13.774	0.6093	1	3	1	4	1	105	0	0	0	0	6	2	0	1	4	27875.8	0	6.1	4.77	1	1	112	0	22.26	1	68.83	0
1039	61.7	1	0	13.538	0.6787	1	3	1	4	1	131	0	0	0	0	3	1	0	1	4	20478.3	0	4.8	5.14	1	0	28	0	3.4	1	22.75	0
1040	40.93	1	0	16.676	0.6302	1	0	1	1	1	114	0	0	0	0	6	2	0	0	4	25055.1	0	9	3.41	1	0	85	0	13.05	1	17.17	1
1041	43.7	1	0	14.61	0.6659	1	0	0	1	1	125	0	0	0	0	6	2	1	1	6	20494.5	0	5.5	3.64	1	0	24	0	3.28	1	22.75	0
1042	26.77	1	0	18.025	0.6042	1	0	1	1	1	115	0	0	1	1	7	2	0	1	4	26763.3	0	4.6	2.23	1	0	11	0	3.19	1	22.92	0
1043	67.63	1	1	14.466	0.7716	1	0	1	1	1	124	0	0	0	0	7	2	0	0	4	31031.8	0	6.1	5.64	1	0	23	0	1.38	1	39.17	0
1044	58.4	1	1	16.635	0.8383	1	0	1	2	1	128	0	0	0	0	6	2	0	0	4	24944.6	0	6.7	4.87	1	0	23	0	2.19	1	22	0
1045	17.33	0	0	15.854	0.4484	1	2	0	3	0	116	0	0	0	1	6	2	1	1	7	28434.4	0	10.9	1.44	1	0	35	0	4.3	0	23	0
1046	10.17	0	0	16.138	0.4176	2	3	1	3	1	120	0	0	0	0	6	2	0	0	5	28272.4	0	6	0.85	1	0	32	0	46.51	2	90.67	1
1047	16.57	0	1	14.842	0.4338	2	3	1	2	1	109	0	0	0	0	6	2	0	1	6	25285.6	0	6.2	1.38	1	0	28	0	24.01	1	46.42	0
1048	17.17	0	0	16.406	0.483	1	0	1	3	1	113	0	0	0	1	6	2	0	1	4	34797.4	0	7.3	1.43	1	0	32	0	3.15	0	11.92	0
1049	20.97	0	1	16.886	0.5367	1	0	1	2	1	140	0	0	0	0	6	2	0	0	5	18871	0	4.7	1.75	1	0	24	0	3.36	1	23	0
1050	16.3	0	0	19.548	0.5174	1	3	0	4	1	118	0	0	0	1	6	2	0	1	6	19737.2	0	7.9	1.36	1	0	44	0	5.5	1	20.17	0
1051	15.4	0	1	13.26	0.4756	1	0	1	3	1	95	0	0	0	0	6	2	0	1	9	30221.7	0	7.3	1.28	1	0	17	0	5.15	1	23.17	0
1052	17.73	0	1	13.886	0.3716	2	3	0	2	1	124	0	0	0	1	3	1	1	1	33	15653.3	0	11.5	1.48	1	0	53	0	2.5	1	22.17	0
1053	98.4	2	0	13.228	0.8573	1	0	1	4	0	138	1	0	1	0	7	2	1	1	11	36501.4	0	6.1	8.2	1	0	33	0	24.18	1	66.17	0
1054	117.97	2	0	15.527	1.0763	2	3	0	2	1	118	0	0	0	0	6	2	1	1	4	22303.9	0	5.4	9.83	1	0	27	0	6.26	0	20.17	0
1055	53.37	1	1	14	0.6236	2	3	1	1	1	132	0	0	0	0	6	2	0	1	4	26241.1	0	8.4	4.45	1	0	22	0	4.44	1	19.17	0
1056	43.13	1	0	14.6	0.6368	1	0	1	1	1	123	0	0	1	0	6.5	2	0	1	5	43048.3	0	6.3	3.59	1	0	42	0	2.18	1	21.17	0
1057	32.9	1	1	18.707	0.555	1	1	0	1	1	133	1	0	0	1	9	3	0	1	8	12297.8	0	9.9	2.74	1	0	18	0	3.21	1	21.83	0
1058	50.7	1	1	12.905	0.6534	2	3	1	4	0	150	1	0	0	0	8	3	0	1	4	33425.3	0	6.3	4.23	1	0	110	0	16.15	2	64	0
1059	26.17	1	0	15.225	0.5096	2	2	1	3	1	127	0	1	0	1	3	1	0	1	3	27131.9	0	7.9	2.18	1	0	38	0	17.3	1	69.83	1
1060	49.17	1	1	14.2	0.628	1	0	1	2	1	121	0	0	0	0	6	2	0	0	6	18827.2	0	11.5	4.1	1	0	67	0	21.32	0	46	0
1061	34.63	1	0	14	0.6236	1	3	0	3	1	138	1	0	0	0	6.5	2	0	0	4	36871.3	0	5.6	2.89	1	0	33	0	8.1	0	22.92	0
1062	54.97	1	0	13.289	0.6819	1	3	1	2	1	127	1	0	1	0	6	2	0	0	11	30175.9	0	4.9	4.58	1	0	20	0	3.56	0	23.08	0
1063	71.17	1	1	21.314	0.9366	2	0	1	4	1	127	1	0	0	0	5.6	1	0	1	4	33987.5	0	8.1	5.93	1	0	42	0	3.15	0	19.92	0
1064	18.87	0	0	14.063	0.4472	1	1	1	3	1	116	0	0	0	0	7	2	0	0	8	19697.4	0	9.7	1.57	1	0	62	0	22.28	1	45.83	0
1065	13.37	0	1	17.071	0.502	1	1	1	3	1	112	0	0	0	0	6	2	0	1	11	17597.4	0	9.1	1.11	1	0	19	0	4.5	0	22.5	0
1066	12.87	0	0	15.714	0.3869	2	3	1	3	0	90	0	0	0	0	7	2	0	1	7	25672.3	0	3.8	1.07	1	0	39	0	4.46	0	22.08	0
1067	21.33	0	0	15.388	0.4078	1	0	1	1	1	110	0	0	0	0	7	2	0	1	4	34885.7	0	3.8	1.78	1	0	22	0	4.08	0	7.42	0
1068	10.97	0	1	18.367	0.4183	2	2	1	2	1	95	0	0	0	0	7	2	0	1	4	27410.2	0	6.9	0.91	1	0	23	0	2.5	1	23.25	0
1069	19.6	0	0	15.59	0.5066	1	0	1	1	0	122	0	0	0	1	7	2	0	1	14	19588.9	0	8.7	1.63	1	0	26	0	3.4	2	22.58	0
1070	16.5	0	0	14.844	0.4595	2	3	0	1	1	120	0	0	0	1	5	1	1	1	9	21726.3	0	13.1	1.38	1	0	52	0	3.52	0	17.67	0
1071	23.1	0	1	14.491	0.5508	1	2	1	3	1	130	0	0	0	0	3	1	0	1	6	25519.4	0	8.1	1.93	1	0	25	0	3.45	1	22.5	0
1072	76.67	2	1	16.487	0.9344	2	3	1	1	1	145	0	0	0	0	6	2	0	1	4	32173.7	0	3.9	6.39	1	0	31	0	15	0	21.75	0
1073	93.8	2	1	12.959	0.8893	1	0	1	3	1	146	0	0	0	1	6.5	2	0	0	4	27109.5	0	4.3	7.82	1	0	44	0	10.13	2	47.08	0
1074	127.8	2	0	13.229	1.0149	1	0	0	4	1	139	1	0	0	0	8	3	0	1	4	29322.7	0	6	10.65	1	0	17	0	20.09	2	68	0
1075	130.63	2	1	15.417	0.8602	2	3	1	4	0	108	1	0	0	0	8	3	1	1	10	34639.7	0	4	10.89	1	0	16	0	7.21	2	23	1
1076	51.37	1	1	14.729	0.7279	2	3	1	2	1	107	0	0	0	0	6	2	0	1	6	18989.5	0	6.2	4.28	1	0	47	0	5.23	3	42.83	0
1077	67.73	1	0	17.284	0.6722	1	1	1	2	1	127	0	0	0	0	8	3	0	1	5	41194.5	0	5	5.64	1	0	37	0	6.1	1	22.58	0
1078	71.3	1	0	13.35	0.6646	1	3	1	4	1	136	0	0	0	0	6	2	0	1	4	20985.4	0	5.7	5.94	1	0	27	0	3.5	1	23.33	0
1079	65.2	1	0	12.397	0.677	2	3	1	3	1	128	0	0	0	0	6	2	0	1	8	19096.5	0	5.9	5.43	1	0	23	0	4.06	1	23.08	0
1080	25.47	1	0	13.717	0.45	2	3	1	3	1	131	0	0	0	0	6	2	0	1	6	24357.5	0	6.4	2.12	1	0	16	0	10.55	1	23.67	0
1081	27.53	1	1	17.577	0.5573	2	2	1	2	1	128	1	0	0	0	8	3	0	1	5	43769.2	0	6.2	2.29	1	0	44	0	69.15	2	96.25	1
1082	30.03	1	1	14.568	0.5431	2	2	0	3	1	177	1	0	0	0	8	3	0	1	11	33266.2	0	8.3	2.5	1	0	62	0	5.17	2	16.67	0
1083	43.17	1	0	17.18	0.6702	1	0	1	2	0	128	1	0	0	0	8	3	0	0	7	28023.2	0	6.1	3.6	1	0	29	0	3.27	0	41	0
1084	65.87	1	0	14.214	0.6378	2	3	1	2	1	126	0	0	0	0	3	1	0	1	6	21739	0	3.1	5.49	1	0	44	0	0.26	1	20.83	0
1085	53.47	1	1	15.291	0.6035	1	0	0	1	1	121	0	0	0	1	6	2	0	1	4	21201.7	0	5.4	4.46	1	0	30	0	3.22	0	23.5	0
1086	66.17	1	1	14.367	0.7791	2	2	1	2	1	139	0	0	0	0	6	2	0	1	7	25525.9	0	4.8	5.51	1	0	37	0	2.32	1	22.33	0
1087	97.5	2	1	13.148	0.7068	1	3	1	4	1	132	1	0	0	0	8	3	1	1	9	70215.6	0	11.3	8.13	1	0	32	0	4.45	1	21.08	0
1088	13.1	0	0	16.711	0.4425	1	0	1	4	1	114	0	0	0	0	5.6	1	0	0	5	33948	0	10.3	1.09	1	0	34	0	3.19	1	21.33	0
1089	9.03	0	1	15.95	0.4152	1	0	0	2	1	127	0	0	0	0	6	2	0	1	6	18650.6	0	7.9	0.75	1	0	36	0	4.28	0	18.67	0
1090	8.67	0	1	13.085	0.3233	2	2	1	1	0	97	0	0	1	0	3	1	0	1	7	25578	0	9.3	0.72	1	0	69	0	5.06	2	21.17	0
1091	23.17	0	1	13.438	0.4372	1	3	1	4	1	141	0	0	0	0	6	2	0	0	4	24592	0	3.4	1.93	1	0	29	0	2.48	0	22.58	0
1092	12.77	0	0	16.889	0.4272	1	0	1	3	1	130	0	0	0	0	6	2	0	1	8	35935	0	8.1	1.06	1	0	30	0	3.05	1	22.67	0
1093	119.07	2	0	23.968	1.4691	1	1	1	2	1	134	0	1	0	0	6	2	1	1	3	26415.1	0	4.1	9.92	1	0	6	0	6.55	0	23.17	0
1094	102.77	2	0	13.37	0.8212	1	3	1	1	1	121	0	0	0	1	6	2	1	1	4	27838.2	0	5.4	8.56	1	0	25	0	2.5	0	17.92	0
1095	33.43	1	0	14.532	0.5607	1	3	1	1	1	129	0	1	1	1	6	2	0	1	4	30640.1	0	4.1	2.79	1	0	23	0	9.1	2	68.92	0
1096	56.43	1	0	14.062	0.6821	1	1	0	2	1	128	0	0	0	1	6.5	2	0	1	9	34714.4	0	4.6	4.7	1	0	35	0	3.25	1	21.17	0
1097	31.63	1	0	15.84	0.5949	2	3	1	3	1	128	1	0	0	0	3	1	0	1	4	17888.5	0	4.2	2.64	1	0	38	0	4.27	0	18.33	0
1098	46.7	1	1	13.235	0.738	1	3	1	4	1	129	0	0	0	1	6.5	2	0	1	5	38770.7	0	7.1	3.89	1	0	31	0	4.05	0	22.83	0
1099	31.93	1	1	15.092	0.6186	1	0	1	1	0	123	0	0	0	0	3	1	1	1	7	26426.7	0	10.1	2.66	1	0	31	0	4.12	2	22.25	0
1100	30.2	1	1	14.266	0.5285	1	0	1	2	1	119	0	0	0	0	6	2	0	0	4	28957.4	0	6.4	2.52	1	1	113	0	48.4	2	92.08	0
1101	43.17	1	0	16.917	0.5756	2	3	0	3	1	145	0	0	0	0	6	2	0	1	6	27826.4	0	4.7	3.6	1	0	42	0	21.55	2	46.83	0
1102	70.77	1	0	13.552	0.7272	1	1	1	2	1	142	0	0	0	0	6	2	0	1	5	25485.5	0	5.7	5.9	1	0	19	0	3.08	0	23.17	0
1103	42.43	1	0	15	0.6455	1	3	1	4	1	127	0	0	0	0	6	2	0	0	4	27312.8	0	6.2	3.54	1	0	63	0	15.2	0	21.83	0
1104	24.6	1	1	16.399	0.6249	2	3	1	3	1	108	0	0	0	0	6	2	0	1	4	18575.8	0	4.6	2.05	1	0	34	0	17.04	1	41.58	0
1105	46.57	1	0	15.255	0.6904	2	3	1	2	1	127	1	0	0	0	7	2	0	0	6	25175.2	0	10.2	3.88	1	0	70	0	9.55	1	22.25	0
1106	71.97	1	1	13.605	0.6614	2	3	1	3	1	136	1	0	0	0	5.6	1	0	1	8	29427.4	0	7	6	1	0	36	0	6.19	0	22.75	0
1107	22.63	0	0	14.721	0.5279	1	0	1	3	1	121	0	0	0	0	6	2	0	1	4	21829.7	0	5.7	1.89	1	0	30	0	2.3	0	21.75	0
1108	15.03	0	0	16.101	0.4431	2	1	1	2	1	116	0	0	0	0	6.5	2	0	0	4	25720.2	0	4.1	1.25	1	0	31	0	3	1	19.42	0
1109	9.97	0	1	14.273	0.3531	1	0	1	4	1	127	0	0	0	0	6	2	0	1	5	25955.5	0	4.2	0.83	1	0	16	0	3.3	1	15.75	0
1110	20.03	0	0	15.851	0.4837	1	0	1	3	1	121	0	0	0	0	6	2	0	0	4	25253.2	0	4.9	1.67	1	0	30	0	2.15	1	22.42	0
1111	11.03	0	0	15.076	0.3872	1	0	0	3	0	102	0	0	0	0	6	2	0	1	4	20972.4	0	4.3	0.92	1	0	77	0	18.37	4	168.33	1
1112	11.87	0	1	18.489	0.4655	1	0	1	3	1	108	0	0	0	0	6	2	0	1	7	28414.6	0	8.3	0.99	1	0	36	0	4.05	1	22.92	0
1113	128.47	2	0	15.556	1.2076	2	3	0	2	1	136	0	0	0	0	6	2	1	1	4	24993.2	0	6.4	10.71	1	0	66	0	2.34	0	19	0
1114	86.97	2	1	19.904	1.0517	1	2	1	3	1	145	1	0	0	0	9	3	1	1	4	243057	0	8.3	7.25	1	0	40	0	2.12	0	23.25	0
1115	127.77	2	1	17.007	0.9721	1	2	1	3	1	203	0	0	0	1	6.3	2	0	1	7	54259.1	0	6.2	10.65	1	0	32	0	3.46	1	44.5	0
1116	85.17	2	0	15.184	0.8752	2	3	1	3	1	102	0	0	0	0	6	2	1	1	4	25984.2	0	9	7.1	1	0	29	0	4	1	23.83	0
1117	70.8	1	0	14.033	0.6432	2	3	1	4	1	138	0	0	0	1	3	1	0	1	5	35539.7	0	5.1	5.9	1	0	31	0	3.45	1	22.42	0
1118	29.1	1	1	16.58	0.6483	2	3	1	2	1	133	0	0	0	0	3	1	0	1	4	20047.6	0	6	2.43	1	0	66	0	27.55	2	45.17	0
1119	41.6	1	0	13.923	0.5941	1	0	1	2	1	124	0	0	0	0	6	2	0	0	4	24174.5	0	4.6	3.47	1	0	24	0	3.35	0	20.83	0
1120	52.5	1	0	15.116	0.6873	2	3	1	4	1	127	1	0	0	0	5	1	0	1	3	19640.2	0	5.5	4.38	1	1	253	0	19.11	4	161.5	1
1121	43.17	1	0	16.013	0.5982	2	0	1	4	1	125	1	0	0	1	5	1	0	1	4	25678.6	0	5.7	3.6	1	0	28	0	2.55	1	21.42	0
1122	41.4	1	0	16.035	0.6475	1	2	1	3	1	121	0	0	1	1	4	1	0	1	4	23231.9	0	4.2	3.45	1	0	40	0	2	0	18.25	0
1123	62.67	1	1	15.421	0.7654	2	2	1	3	1	147	0	1	0	0	6	2	0	0	4	28056	0	3.5	5.22	1	0	33	0	9	0	40.17	0
1124	27.6	1	1	13.747	0.4757	1	3	1	3	1	163	0	0	0	0	6	2	1	1	6	17792.4	0	6	2.3	1	0	20	0	3.42	0	22.67	0
1125	31.73	1	1	14.713	0.5826	1	0	0	2	1	132	1	0	0	0	6.5	2	0	0	7	49465.6	0	7.8	2.64	1	0	15	0	4.4	1	23.17	0
1126	36.77	1	1	19.628	0.6096	2	3	0	2	0	154	1	0	0	0	8	3	0	1	32	36231.3	0	6.8	3.06	1	0	15	0	3.4	0	19.17	0
1127	15.47	0	1	17.452	0.4343	2	2	0	4	1	123	0	0	0	0	6	2	0	1	8	29503.9	0	7.4	1.29	1	0	28	0	3.03	0	20	0
1128	21.6	0	1	14.872	0.4773	1	1	1	1	1	119	0	0	0	0	6	2	0	0	5	26103.9	0	6.2	1.8	1	0	25	0	2.1	1	22.58	0
1129	11.07	0	1	21.821	0.4658	2	2	1	2	1	101	0	0	0	0	6	2	0	0	5	26049.4	0	6.6	0.92	1	0	51	0	3.08	1	17.25	0
1130	6.17	0	1	13.233	0.3475	1	0	0	4	1	111	0	0	0	1	3	1	0	1	7	28777.1	0	5.9	0.51	1	0	51	0	2.5	1	23.58	0
1131	95.27	2	0	12.303	0.6022	2	3	1	4	1	120	0	0	0	0	7	2	0	0	4	29819	0	9.4	7.94	1	0	27	0	2.48	1	17.92	0
1132	82.93	2	0	15.799	0.9819	2	3	0	2	1	138	0	0	0	0	6	2	0	1	3	28037.8	0	7.6	6.91	1	0	71	0	44.08	1	45.17	0
1133	86.97	2	1	13.857	0.8775	1	1	1	2	1	141	0	0	0	0	7	2	1	1	6	35502.7	0	6.3	7.25	1	0	32	0	4.06	1	70.5	0
1134	75.03	2	0	16.465	0.7381	1	3	1	2	1	115	0	0	0	0	6	2	1	1	5	26108.6	0	5.7	6.25	1	0	29	0	2.14	0	21.67	0
1135	81.07	2	0	13.466	0.7444	1	1	1	3	1	141	0	0	0	0	6	2	0	0	6	26004.9	0	4.5	6.76	1	0	72	0	46.3	3	69.5	0
1136	83.07	2	1	13.154	0.7165	2	3	1	3	1	146	0	0	0	1	6	2	0	1	6	45384.6	0	6.1	6.92	1	0	23	0	1.16	2	19.67	0
1137	102	2	0	15.665	0.8999	2	3	1	1	1	131	0	0	0	0	6	2	1	1	7	18325.5	0	6.1	8.5	1	0	39	0	4.33	1	23.25	0
1138	25.93	1	1	17.037	0.5874	2	3	1	2	1	116	0	0	0	0	3	1	1	1	4	20571	0	6.7	2.16	1	0	35	0	246.5	2	287	1
1139	53.27	1	1	14.685	0.697	2	3	1	2	1	133	0	0	0	0	6	2	0	1	6	27792.4	0	6.2	4.44	1	0	23	0	4.1	0	23	0
1140	26.97	1	1	18.364	0.5796	1	1	1	1	1	132	0	0	0	1	3	1	0	1	6	26339.3	0	4	2.25	1	0	18	0	20.22	0	43.08	0
1141	50.77	1	1	13.841	0.6387	2	2	1	3	1	132	0	0	0	0	6	2	0	1	4	25546.6	0	6.8	4.23	1	0	33	0	4.05	1	22.83	0
1142	55.67	1	0	13.276	0.6721	1	3	1	4	1	127	0	0	0	1	4	1	0	1	4	29386	0	4	4.64	1	0	35	0	5.38	2	18	1
1143	30.33	1	0	14.205	0.5185	2	2	1	2	1	116	0	0	0	0	6.3	2	0	0	5	27082.6	0	5.9	2.53	1	0	48	0	3.2	0	18.58	0
1144	32.4	1	1	12.8	0.5176	1	3	0	4	1	89	0	0	0	0	6	2	0	0	4	28453	0	6.6	2.7	1	0	17	0	4.4	1	19.83	0
1145	68.87	1	1	14.146	0.7036	2	3	1	3	1	142	1	0	0	0	8	3	0	1	4	54279.5	0	5	5.74	1	0	46	0	2.2	1	21.58	0
1146	24.8	1	0	16.184	0.5441	2	3	1	4	1	123	0	0	0	0	6	2	0	1	3	27299.8	0	6.8	2.07	1	0	51	0	7	1	25.25	0
1147	57.17	1	1	10.964	0.6806	1	2	1	1	1	123	1	0	0	0	8	3	0	1	7	25991.5	0	5.8	4.76	1	0	70	0	15.11	0	63.75	0
1148	48	1	1	14.214	0.6378	1	2	1	4	1	130	0	0	0	0	6	2	0	1	8	25467	0	7.8	4	1	0	28	0	2.57	1	23	0
1149	5.4	0	1	15.765	0.3231	1	1	0	1	1	113	0	0	0	1	3	1	0	1	10	26632	0	11.3	0.45	1	0	20	0	6.15	1	23.42	0
1150	21.27	0	0	15.779	0.5188	2	3	1	3	1	125	0	0	0	0	3	1	0	0	4	13038.7	0	5.5	1.77	1	0	33	0	1.32	0	18.58	0
1151	22.2	0	0	15.616	0.489	1	0	1	1	1	135	0	0	0	1	3	1	0	0	4	27101.1	0	7.1	1.85	1	0	136	0	42.45	2	66.92	0
1152	154.93	2	0	15.822	1.3042	2	2	1	4	1	135	1	0	1	0	8	3	1	1	10	96176.7	0	7.3	12.91	1	0	23	0	2.27	1	22.58	0
1153	86.67	2	0	14.018	0.7496	1	3	1	4	1	121	0	0	0	0	6.5	2	0	1	4	20923.8	0	6	7.22	1	0	39	0	3.5	2	23	1
1154	100.5	2	1	14.609	0.745	1	3	1	2	0	130	0	0	0	0	6	2	0	0	6	26880	0	6.8	8.38	1	0	100	0	23.1	3	71.42	0
1155	112.4	2	1	20.623	1.2672	1	3	1	3	1	154	0	1	0	1	6	2	1	1	5	31657.2	0	6.4	9.37	1	0	32	0	3.34	2	19.08	0
1156	96.2	2	0	16.217	0.8494	2	2	1	3	1	127	0	0	0	1	3	1	1	1	3	19250.7	0	8.2	8.02	1	0	81	0	138	2	189.17	1
1157	91.17	2	1	15.774	0.8057	1	2	1	4	1	137	1	0	0	0	8	3	1	1	9	136127	0	6.7	7.6	1	0	25	0	2.36	1	22.92	0
1158	139.47	2	1	18.273	1.3748	1	0	1	1	0	125	0	0	0	0	6.5	2	0	1	7	29412.3	0	7	11.62	1	0	21	0	6.3	0	18.42	0
1159	59.37	1	0	14.586	0.7045	2	3	1	1	1	126	1	0	0	0	8	3	0	1	4	45627	0	6.1	4.95	1	1	139	0	97.15	0	115.5	0
1160	58.4	1	0	11.362	0.4717	1	3	0	4	1	132	0	0	0	1	6.3	2	0	1	4	31736.7	0	8.6	4.87	1	0	74	0	6	0	26.17	0
1161	48.8	1	1	25.849	0.5177	2	2	1	4	0	122	1	0	0	0	6.5	2	0	1	18	36328.6	0	6.9	4.07	1	0	38	0	3.3	2	22	0
1162	57.83	1	0	14.24	0.6864	1	1	1	2	1	130	0	0	0	0	6	2	0	0	6	29285	0	3.8	4.82	1	0	47	0	4	1	22.42	0
1163	36.13	1	0	14.488	0.6249	2	2	1	3	1	123	0	0	0	1	3	1	0	1	7	24803.2	0	5.2	3.01	1	0	28	0	3.22	1	17.5	0
1164	40.4	1	0	15.031	0.5795	1	3	1	3	1	136	1	0	0	0	5.6	1	0	1	4	27774.8	0	4.7	3.37	1	0	42	0	71.5	2	94.25	1
1165	59.43	1	1	14.367	0.7791	1	1	1	3	0	139	0	0	0	0	3	1	1	1	5	19301.6	0	6.4	4.95	1	0	46	0	2.93	0	17	0
1166	71.8	1	1	13.264	0.6253	2	2	1	4	0	217	0	0	0	0	3	1	1	1	8	23292.2	0	8.8	5.98	1	0	40	0	3.43	1	23	0
1167	23.53	0	1	17.847	0.5228	2	2	1	4	1	132	0	0	0	0	3	1	0	1	5	15076.9	0	4.9	1.96	1	0	69	0	140	0	166.25	0
1168	21.1	0	0	15.582	0.4359	2	3	1	4	1	134	0	0	0	0	6	2	0	0	4	28913.2	0	4.8	1.76	1	0	24	0	6.25	0	18.67	0
1169	23.5	0	1	16.225	0.5354	1	0	0	2	1	133	0	0	0	0	6	2	0	0	5	26936	0	7.6	1.96	1	0	49	0	1.44	1	22.17	0
1170	17.43	0	0	15.671	0.3947	2	3	1	3	1	126	0	0	0	0	6	2	1	1	15	31898.1	0	12.5	1.45	1	0	21	0	4.16	1	23.42	0
1171	11.1	0	1	18.352	0.4731	1	2	1	3	1	98	0	0	0	0	4	1	0	1	4	28693.4	0	5.7	0.93	1	0	31	0	2.41	2	19.67	0
1172	13.47	0	0	16.274	0.4455	1	1	1	3	1	134	0	0	0	0	6.5	2	1	1	20	29035.7	0	10.9	1.12	1	0	29	0	29.32	1	46.92	0
1173	15.4	0	0	13.889	0.4279	1	0	1	3	1	127	0	0	0	0	6	2	0	0	3	28266.8	0	6.1	1.28	1	0	33	0	22.58	1	46.42	0
1174	13.67	0	1	15.686	0.446	1	0	1	4	1	100	0	0	0	0	6	2	0	1	4	26772	0	6.4	1.14	1	0	25	0	5.5	1	23	0
1175	81.87	2	0	15.123	0.7993	2	2	0	2	1	142	0	0	0	0	6	2	1	1	5	23368.8	0	6.1	6.82	1	0	32	0	4.22	0	22.83	0
1176	116.6	2	1	12.722	0.8811	1	2	1	4	1	123	0	0	0	0	6	2	1	1	9	28441.7	0	6.1	9.72	1	0	29	0	125.53	2	142.17	0
1177	24.1	1	0	15.59	0.534	1	2	1	3	1	122	0	0	0	1	6	2	0	0	4	28290.3	0	8.1	2.01	1	0	30	0	20.15	2	43.92	0
1178	41.9	1	0	14.348	0.6031	1	3	1	2	1	126	0	0	0	0	6	2	1	1	4	21412.6	0	5.4	3.49	1	0	25	0	5.23	0	19.42	0
1179	54.83	1	0	13.57	0.6048	2	3	1	2	1	132	0	0	0	0	7	2	0	1	4	26825.4	0	7.6	4.57	1	0	80	0	15.38	0	43.25	0
1180	27.3	1	0	14.456	0.4879	2	3	1	3	1	131	0	0	0	0	3	1	0	1	6	30974.1	0	7.5	2.28	1	0	24	0	4.11	1	22.58	0
1181	39.4	1	1	15.4	0.654	1	0	0	3	1	130	0	0	0	1	6	2	0	1	4	31995.2	0	9.2	3.28	1	0	26	0	2.45	0	23	0
1182	52.4	1	0	12.966	0.5733	2	3	1	4	1	127	0	0	0	0	6	2	0	1	4	27413.3	0	14.5	4.37	1	0	15	0	3.53	0	22.33	0
1183	28.7	1	0	15.165	0.5915	1	0	0	2	1	124	0	0	0	1	6	2	0	1	6	28737.7	0	6.4	2.39	1	0	36	0	3.3	0	19	0
1184	32.77	1	1	13.827	0.5292	2	3	1	4	0	76	0	1	0	0	6.5	2	0	1	8	52367.8	0	4.6	2.73	1	0	15	0	2.17	0	19.92	0
1185	45.53	1	0	13.884	0.6777	2	2	1	3	1	137	0	0	0	0	7	2	0	1	4	24539.3	0	5	3.79	1	0	28	0	2.35	0	23.33	0
1186	52.07	1	1	19.322	0.9153	1	3	1	4	1	128	0	0	0	0	6	2	0	1	4	28020.7	0	4.8	4.34	1	0	21	0	5.53	1	20.42	0
1187	32.83	1	0	16.412	0.5669	2	2	1	4	1	117	0	0	1	1	8	3	0	1	4	74812.9	0	9.7	2.74	1	0	173	0	14.52	4	14.92	1
1188	162.13	3	0	14.648	0.9238	2	3	1	3	1	113	1	0	0	1	5	1	0	1	4	32472.9	0	8.3	13.51	1	0	48	0	4.4	1	21.25	0
1189	200.8	3	1	30.483	1.8974	1	1	0	1	1	176	0	0	0	0	7	2	0	1	7	31087.1	0	8.9	16.73	1	0	45	0	5.03	0	18.58	0
1190	20.67	0	0	15.967	0.5036	2	3	1	2	1	128	0	0	0	0	7	2	0	0	8	28625.2	0	7.3	1.72	1	0	34	0	2	1	18.67	0
1191	9.43	0	1	15.753	0.3791	1	2	1	1	1	131	0	0	0	1	6	2	1	1	19	67503.9	0	12.1	0.79	1	0	49	0	23.15	1	47	0
1192	21.07	0	0	15.779	0.4561	2	3	1	4	1	129	0	0	0	0	6	2	0	0	9	19954.5	0	9.5	1.76	1	0	44	0	2.29	0	17.67	0
1193	7.23	0	1	24.898	0.4871	1	0	1	4	1	120	0	0	0	1	3	1	1	1	23	19572.3	0	11.5	0.6	1	0	31	0	5.4	0	22.5	0
1194	19.9	0	1	14.793	0.4416	2	3	1	4	0	93	0	0	0	0	6	2	1	1	12	28027	0	11.2	1.66	1	0	25	0	2.5	0	22.5	0
1195	97.6	2	1	15.869	0.9615	1	1	1	2	0	150	1	1	0	1	9	3	0	1	6	54426.3	0	4.7	8.13	1	0	34	0	6.09	1	19.33	0
1196	138.67	2	0	15.568	1.101	2	3	1	4	1	135	0	0	0	0	6	2	1	1	4	19612.1	0	6.3	11.56	1	0	35	0	2.32	2	21	0
1197	97.53	2	0	13.77	0.8029	2	2	1	4	1	137	0	0	0	0	7	2	1	1	7	17759.1	0	6.7	8.13	1	0	23	0	71.54	1	95	0
1198	84.87	2	1	15.161	0.8108	1	3	1	4	1	134	0	0	0	0	6	2	1	1	4	27812.4	0	6.7	7.07	1	0	34	0	1.49	0	23.08	0
1199	114.87	2	1	15.117	0.9165	1	1	1	1	1	142	1	0	0	0	6.5	2	1	1	6	37734.7	0	13.3	9.57	1	0	14	0	6.28	1	15.42	0
1200	49.77	1	0	14.9	0.6433	2	2	1	2	1	123	0	0	0	0	7	2	0	0	4	25298.1	0	6.4	4.15	1	0	44	0	23.47	1	42.83	1
1201	58.7	1	0	17.5	0.6972	2	2	1	3	1	134	0	0	0	1	6	2	0	0	6	22170.6	0	5.8	4.89	1	0	63	0	22.3	0	45.5	0
1202	43.97	1	1	14.512	0.6831	1	0	1	1	1	110	0	0	0	0	6	2	0	1	4	25638	0	7.5	3.66	1	0	90	0	21	2	92.83	1
1203	34.8	1	0	16.787	0.5637	2	2	1	3	1	122	1	1	0	1	7	2	0	0	7	26685.9	0	7.1	2.9	1	0	26	0	5	0	18.5	0
1204	26.3	1	0	15.684	0.5264	1	0	1	1	1	123	0	0	0	0	7	2	0	1	3	23038.8	0	5	2.19	1	0	39	0	7.55	2	22.42	0
1205	55	1	0	15.096	0.7573	2	2	1	3	1	146	0	0	0	1	3	1	0	1	7	13181	0	7	4.58	1	0	79	0	5.18	1	24.08	0
1206	69.6	1	0	16.82	0.7042	1	3	1	3	1	114	0	0	0	0	7	2	0	1	4	30462.1	0	6.1	5.8	1	0	42	0	0	0	17.58	0
1207	33.6	1	1	15.734	0.6121	2	2	0	2	1	97	0	0	0	0	6	2	0	0	5	30809.6	0	9.7	2.8	1	0	22	0	3.25	1	25.17	0
1208	174.5	3	1	20.069	1.655	1	0	1	2	1	149	0	0	0	0	7	2	0	1	4	26714.8	0	5.4	14.54	1	0	27	0	1.06	0	22.17	0
1209	5.17	0	0	18.595	0.3854	1	0	0	4	0	122	0	0	0	0	6.5	2	0	1	4	29491.8	0	9.4	0.43	1	0	48	0	3.49	0	18.83	1
1210	21.43	0	1	22.445	0.6297	2	2	0	2	1	138	0	0	0	0	6	2	0	0	6	21820.1	0	8.2	1.79	1	0	35	0	142.1	2	166.17	1
1211	10.03	0	1	13.879	0.3952	1	2	0	2	1	134	0	0	0	0	6	2	0	1	7	17882.3	0	4.1	0.84	1	0	18	0	3.2	0	18	0
1212	7.43	0	0	14.004	0.3344	2	2	0	1	1	114	0	0	0	1	3	1	0	1	19	25234.3	0	8.7	0.62	1	0	106	0	3	1	43.33	0
1213	73.3	2	0	13.646	0.7892	2	2	1	3	1	128	0	0	0	0	3	1	1	1	6	24833.7	0	4.3	6.11	1	0	32	0	23.35	3	47.17	1
1214	104.3	2	0	14.487	0.8972	1	1	1	3	1	133	0	0	0	0	6	2	0	1	5	31600.3	0	4.5	8.69	1	0	64	0	377.58	2	404.58	1
1215	120.9	2	1	14.178	0.8665	1	1	1	2	1	138	0	0	0	0	6	2	1	1	4	20491.7	0	6.2	10.08	1	0	22	0	3.16	1	18.25	0
1216	34.37	1	1	14.491	0.5508	1	3	1	3	1	123	0	0	0	0	6.5	2	0	1	6	30227	0	6.2	2.86	1	0	39	0	4.07	1	23.25	0
1217	39.97	1	1	15.031	0.5795	1	3	1	3	1	115	1	0	0	0	8	3	1	1	4	48049.5	0	12.9	3.33	1	0	40	0	41.04	1	66.42	1
1218	38.33	1	0	12.902	0.5456	2	3	0	3	1	127	0	0	0	1	7	2	0	1	4	25018.5	0	5.7	3.19	1	0	32	0	2.19	1	22.67	0
1219	36.63	1	0	18.068	0.6768	1	3	1	2	1	140	0	0	0	0	4	1	0	1	5	32668.3	0	5	3.05	1	0	52	0	1.5	1	22.5	0
1220	39.57	1	0	13.296	0.5627	1	0	1	3	1	170	0	0	0	0	6	2	1	1	7	18956.7	0	6.4	3.3	1	0	58	0	5.3	1	22.33	1
1221	43.4	1	0	13.887	0.5214	2	3	1	2	0	134	1	0	1	0	8	3	0	1	7	100798	0	8.5	3.62	1	0	123	0	71.12	2	93.5	0
1222	23.17	0	1	16.824	0.48	2	3	1	4	1	121	0	0	0	0	6	2	0	1	6	18551.2	0	6.8	1.93	1	0	80	0	20.18	2	144.67	1
1223	8.63	0	0	17.278	0.3631	1	2	1	2	0	113	0	0	0	0	7	2	0	1	7	17914.4	0	8.3	0.72	1	0	47	0	8.19	2	26.08	1
1224	10.37	0	0	16.776	0.4258	1	0	1	1	0	121	0	0	0	0	6	2	0	1	15	17468	0	9.6	0.86	1	0	33	0	2.4	1	18.42	0
1225	10	0	0	15.012	0.4028	1	3	1	3	1	128	0	0	0	0	6	2	1	1	8	21031.5	0	11.1	0.83	1	0	42	0	2.4	2	21.83	0
1226	15.47	0	1	14.297	0.4594	2	3	0	3	0	119	0	0	0	0	6	2	0	0	4	28984.5	0	7.1	1.29	1	0	32	0	10.28	0	22.42	0
1227	18.43	0	0	14.951	0.4873	2	2	1	3	1	135	0	0	0	0	7	2	0	0	4	20190	0	5.2	1.54	1	0	48	0	3.45	0	18.92	0
1228	8.87	0	0	19.4	0.3671	1	0	1	1	1	166	0	0	0	0	6	2	0	1	12	20016.7	0	9.6	0.74	1	0	23	0	6.09	1	21.75	0
1229	19.67	0	1	16.693	0.5149	1	1	1	1	1	125	0	0	0	1	8	3	0	1	7	55559.7	0	8.8	1.64	1	0	35	0	7.05	0	22.25	0
1230	12.87	0	0	17.734	0.3936	1	2	0	2	0	146	0	0	0	0	6	2	0	1	22	30423.1	0	9.6	1.07	1	0	29	0	5	1	20.83	0
1231	81.73	2	1	12.005	0.7496	1	0	0	2	1	129	0	0	0	0	6	2	1	1	6	28190.9	0	4.2	6.81	1	0	32	0	2	1	22.67	0
1232	75.67	2	1	16.595	0.7515	1	1	1	2	1	131	0	0	0	0	6	2	0	1	4	18627.3	0	6.7	6.31	1	0	20	0	2.25	1	23.33	0
1233	96.17	2	0	12.097	0.8004	1	3	1	4	1	129	1	0	0	0	5.6	1	1	1	7	29916.2	0	5.4	8.01	1	0	51	0	7.03	1	22.5	0
1234	76.83	2	1	15.978	0.8323	1	2	0	2	0	145	0	0	0	0	6	2	0	1	5	28243.4	0	5.6	6.4	1	0	32	0	1.15	0	22.67	0
1235	78.67	2	0	15.553	0.6871	1	1	1	4	1	134	0	0	0	0	6	2	1	1	7	26412.9	0	4.2	6.56	1	0	20	0	4.35	0	19.75	0
1236	105.77	2	0	14.488	0.762	2	3	1	2	1	159	1	0	1	0	9	3	1	1	7	44404	0	8.3	8.81	1	0	49	0	142.18	3	213.08	1
1237	34.23	1	1	14.713	0.5826	2	2	1	2	0	119	0	0	0	0	3	1	1	1	4	30350.2	0	5	2.85	1	0	92	0	92.15	1	116.25	0
1238	47.17	1	0	15.699	0.5732	2	2	1	3	1	122	1	0	0	0	8	3	0	0	4	32877.4	0	5.4	3.93	1	0	76	0	19.46	2	69.42	0
1239	35.77	1	1	14.516	0.4802	2	3	1	4	1	118	1	0	0	0	10.3	4	1	1	8	39172.3	0	11.7	2.98	1	0	22	0	3.37	0	19.25	0
1240	47.83	1	0	14.16	0.5899	2	0	1	1	1	138	0	0	0	0	6	2	0	1	4	27573.6	0	6.4	3.99	1	0	25	0	2.55	0	20.92	0
1241	48.5	1	1	15.087	0.5073	2	3	1	1	1	140	0	0	0	1	6	2	0	1	8	25200.1	0	7.9	4.04	1	0	45	0	19.07	2	42.08	1
1242	35.17	1	1	15.457	0.5688	2	2	1	2	1	120	0	0	0	0	6	2	0	1	5	32535.9	0	8.7	2.93	1	0	49	0	3	0	17.92	0
1243	37.17	1	1	17.654	0.5979	1	3	1	4	1	123	0	0	0	0	3	1	0	1	4	19962.5	0	7.2	3.1	1	0	32	0	3.12	1	25.42	0
1244	28.03	1	0	13.951	0.5315	1	1	1	2	1	124	0	0	0	0	4	1	0	1	5	32221.4	0	4.8	2.34	1	0	110	0	68.1	1	115.25	0
1245	31.1	1	1	15.031	0.5795	2	2	1	1	0	126	1	0	0	0	10.3	4	0	1	12	104927	0	5.5	2.59	1	0	23	0	73.33	2	94.75	0
1246	64.73	1	1	14.15	0.6745	1	3	1	4	1	103	0	0	0	0	3	1	0	1	4	20655.3	0	6.3	5.39	1	0	55	0	5	0	16.75	0
1247	37.1	1	0	18.742	0.7	1	2	0	3	1	125	0	0	0	0	6	2	0	1	4	20954	0	7.5	3.09	1	0	34	0	4	1	18.25	0
1248	48.7	1	1	18.594	0.7733	1	1	1	2	0	140	0	0	0	0	6	2	1	1	6	23091.9	0	7.4	4.06	1	0	40	0	2.23	1	22.92	0
1249	163.33	3	0	14.684	1.1616	1	3	1	2	1	131	1	0	0	0	8	3	0	1	4	49547.9	0	6.9	13.61	1	0	31	0	2.38	0	20.75	0
1250	14.97	0	1	18.667	0.4677	2	1	1	2	1	125	0	0	0	0	6	2	0	0	6	26716.9	0	4.6	1.25	1	0	67	0	22.4	2	66.5	1
1251	9.5	0	1	12.119	0.3844	1	0	0	2	0	105	0	0	0	1	6.5	2	1	1	9	41212.6	0	10.3	0.79	1	0	62	0	2.02	4	953.08	1
1252	17.07	0	0	16.435	0.4301	1	0	1	3	1	115	0	0	0	0	6	2	0	1	10	27251.9	0	7.6	1.42	1	0	29	0	1.3	1	18.5	0
1253	79.43	2	0	16.071	0.8456	1	3	1	3	0	117	1	0	0	0	10.3	4	1	1	13	59885.1	0	7.3	6.62	1	0	12	0	4.12	1	23.17	0
1254	120.97	2	1	14.48	0.9838	1	3	1	4	1	132	0	0	0	0	7	2	1	1	6	29999.7	0	6.2	10.08	1	0	83	0	42.45	2	63.33	1
1255	75.7	2	0	12.687	0.7131	1	3	1	4	1	128	0	0	0	0	6	2	0	1	7	26826.6	0	5.1	6.31	1	0	117	0	44.15	2	66.75	0
1256	63.47	1	0	16.246	0.7435	1	3	1	2	1	130	0	0	0	0	3	1	0	1	5	25647	0	5.4	5.29	1	0	54	0	26.2	1	46.17	1
1257	37.47	1	0	11.175	0.5655	1	1	0	4	0	135	0	0	0	1	6	2	0	1	8	32370	0	4.5	3.12	1	0	19	0	3	1	22.83	0
1258	58.6	1	1	14.704	0.6681	2	3	1	4	1	136	0	0	0	0	6	2	0	1	4	27648.9	0	4.8	4.88	1	0	59	0	3.27	0	21.67	0
1259	27.87	1	1	14.06	0.5515	2	2	0	3	1	134	0	0	0	0	6	2	0	0	4	26055.9	0	4.6	2.32	1	0	113	0	20.26	2	44.75	1
1260	37.17	1	0	17.343	0.6225	1	3	0	3	0	128	0	0	1	1	10.8	4	1	1	6	46497.9	0	21.2	3.1	1	0	30	0	6	1	22.92	0
1261	164.37	3	1	15.35	1.2116	2	3	1	2	1	144	0	0	0	0	6	2	0	1	4	27864.2	0	6.1	13.7	1	0	123	0	66.24	2	89.58	0
1262	6.43	0	1	16.862	0.4094	1	3	1	2	0	107	0	0	0	0	6	2	0	1	4	41290.6	0	6.7	0.54	1	0	75	0	5	4	39.5	0
1263	9.7	0	1	13.545	0.3289	2	3	1	4	1	96	0	0	0	0	6	2	0	1	7	21103.7	0	8.9	0.81	1	0	25	0	1.07	1	24.08	0
1264	106.03	2	0	16.011	1.1524	2	3	0	4	1	140	0	0	1	1	7	2	1	1	6	26284.2	0	5.1	8.84	1	0	51	0	22.1	2	46.08	0
1265	105.87	2	0	13.314	0.9014	2	2	1	4	1	127	0	0	0	0	6	2	1	1	5	17683.3	0	6.3	8.82	1	0	38	0	3.3	1	19.08	0
1266	96.3	2	1	15.259	0.9428	1	2	1	3	1	141	0	0	0	0	6	2	0	1	8	26093.1	0	8	8.03	1	0	40	0	124.29	2	141.67	0
1267	75.6	2	1	14.146	0.6648	1	3	1	4	1	117	0	0	0	0	6.5	2	1	1	4	17367.7	0	5.5	6.3	1	0	58	0	21.44	2	45.42	1
1268	37.57	1	0	15.655	0.5537	1	2	1	2	1	137	0	0	0	0	5.6	1	0	1	5	27594.1	0	7	3.13	1	0	25	0	2.4	0	25.83	0
1269	30.63	1	0	15.699	0.5732	1	2	1	4	1	126	1	0	0	0	6.5	2	0	1	6	21659.4	0	5.4	2.55	1	0	28	0	2.4	0	23	0
1270	25.3	1	0	13.941	0.5491	1	0	0	3	1	127	0	0	0	1	7	2	0	1	8	24936.3	0	6.3	2.11	1	0	51	0	30	1	18.33	0
1271	54.93	1	0	13.456	0.6298	2	3	1	1	1	127	0	0	0	0	8	3	0	1	6	28354.5	0	6.8	4.58	1	0	33	0	9.18	0	20.83	0
1272	54.77	1	1	12.482	0.6245	1	3	1	3	1	128	0	0	0	0	7	2	0	1	4	22984.7	0	4.1	4.56	1	0	29	0	2.38	0	17.83	0
1273	48.03	1	0	16.731	0.6312	1	1	1	1	1	161	0	0	0	0	6	2	0	1	8	25788.7	0	8.5	4	1	0	24	0	5.17	0	22.42	0
1274	56.23	1	1	14.9	0.653	2	3	1	3	1	112	0	0	1	1	8	3	0	0	4	45763.8	0	5.6	4.69	1	0	41	0	8.1	1	23.08	0
1275	35.17	1	0	15.097	0.4897	1	1	0	4	1	95	0	0	0	0	6	2	1	1	4	36176.7	0	6.4	2.93	1	0	27	0	3.55	1	22.67	0
1276	29.1	1	1	13	0.6009	2	2	1	3	1	125	0	1	0	1	6.5	2	0	0	4	27442.8	0	4.9	2.43	1	0	40	0	2.13	0	18.67	0
1277	168	3	1	18.689	1.3904	1	0	1	4	1	132	0	0	0	0	6	2	0	1	4	18834.7	0	4.7	14	1	0	48	0	2.55	0	21.75	0
1278	16.53	0	0	16.437	0.4655	1	0	0	1	1	122	0	0	0	0	6	2	0	0	5	31150.1	0	15.4	1.38	1	0	86	0	20.56	0	45.5	0
1279	18.4	0	1	14.375	0.4522	1	1	1	3	1	122	0	0	0	0	6	2	0	1	10	26778.6	0	10.2	1.53	1	0	34	0	2.1	1	21.75	0
1280	15.63	0	0	12.924	0.3661	1	2	1	4	0	111	0	0	1	0	3	1	0	1	12	27735.1	0	8.4	1.3	1	0	74	0	2.4	2	22.08	1
1281	15.07	0	0	15.764	0.4914	1	2	1	1	1	114	0	0	0	0	6	2	0	0	4	26494.7	0	5	1.26	1	0	32	0	2.55	1	22.67	0
1282	79.77	2	0	14.966	0.6937	1	3	1	3	1	143	0	0	0	0	6	2	0	1	4	28419.5	0	5.7	6.65	1	0	51	0	5	2	22.33	0
1283	123.87	2	0	14.348	0.9574	2	2	1	4	0	121	0	0	0	0	6	2	0	0	7	27490.7	0	7.4	10.32	1	1	138	0	43.57	3	90.67	0
1284	80.13	2	1	14.12	0.7824	2	2	1	2	1	125	0	0	0	1	6	2	0	0	7	29780.3	0	7.3	6.68	1	0	38	0	0	0	19.42	0
1285	90.27	2	1	15.36	0.9129	2	2	1	2	1	132	0	0	0	0	6	2	1	1	7	18815.9	0	7.8	7.52	1	0	29	0	18.54	2	42.25	0
1286	55.2	1	0	12.784	0.6139	2	3	1	3	0	121	0	0	0	0	6	2	1	1	7	19072.2	0	11.1	4.6	1	0	25	0	3	1	21.83	0
1287	35.7	1	0	14.467	0.5056	1	3	1	4	1	129	1	0	0	1	6	2	0	1	3	44506.7	0	5.8	2.98	1	0	25	0	2.5	1	19.33	0
1288	34.87	1	0	10.256	0.6668	1	1	1	2	1	131	0	0	0	0	3	1	0	1	4	22722.7	0	6.4	2.91	1	0	71	0	3.35	1	19.33	0
1289	28.4	1	1	15.549	0.5241	1	0	0	4	1	128	0	0	0	1	6.3	2	0	1	4	26278.1	0	5.6	2.37	1	0	125	0	313.2	4	314.58	0
1290	24.37	1	1	14.516	0.4802	2	3	1	2	0	128	0	0	0	1	3	1	1	1	8	29086.6	0	9.8	2.03	1	0	57	0	26.3	1	45.17	1
1291	36.03	1	1	15.595	0.5808	1	3	1	1	1	155	0	0	0	0	6	2	1	1	5	17486.9	0	9.3	3	1	0	32	0	3.45	1	19.08	0
1292	48.73	1	0	13.536	0.5949	1	3	1	2	1	112	0	0	0	0	3	1	0	1	3	23791.4	0	5.1	4.06	1	0	89	0	44.51	2	67.83	1
1293	25.13	1	0	13.43	0.5042	1	0	1	4	1	114	0	0	0	0	6	2	0	1	4	19688	0	4.4	2.09	1	0	43	0	3.4	0	22.33	0
1294	57.87	1	0	13.081	0.7337	2	3	1	1	1	139	0	0	0	0	6	2	1	1	8	21524.3	0	6.2	4.82	1	0	38	0	3.4	0	22.33	0
1295	59.6	1	1	15.15	0.7382	1	1	1	3	1	134	0	0	0	0	6	2	0	1	6	22535.2	0	5.1	4.97	1	0	33	0	3.15	1	21.83	0
1296	46	1	0	13.745	0.6365	1	0	0	3	0	128	0	0	0	0	6	2	1	1	5	20882	0	4.3	3.83	1	0	59	0	7.2	2	72.92	0
1297	58.5	1	1	14.284	0.6205	1	0	1	1	1	134	0	0	0	0	7	2	0	1	3	27496.8	0	5.3	4.88	1	0	23	0	2.43	1	22.17	0
1298	28.6	1	1	14.533	0.5156	1	3	1	2	0	135	1	0	0	0	10.3	4	0	1	11	110541	0	5.9	2.38	1	0	110	0	110.1	2	43.5	0
1299	21.4	0	1	16.258	0.5082	2	3	1	2	1	105	0	0	0	0	3	1	0	1	5	31056.1	0	6.5	1.78	1	0	24	0	3.43	0	17.67	0
1300	18	0	1	14.591	0.5618	1	3	1	1	1	118	0	0	0	0	6	2	0	0	17	31780.3	0	7	1.5	1	0	52	0	3	0	21	0
1301	10.87	0	0	15.763	0.4127	1	0	1	4	0	104	0	0	0	0	6	2	0	0	8	20363.5	0	4.8	0.91	1	0	39	0	22.06	1	45.08	0
1302	18.9	0	1	13.718	0.4668	2	3	1	3	1	123	0	0	0	0	6	2	0	0	4	29812.1	0	4.4	1.58	1	0	35	0	2.34	0	22.08	0
1303	116.17	2	0	15.972	0.8756	1	3	1	1	1	124	0	0	0	1	6.5	2	1	1	6	26906.2	0	4.7	9.68	1	0	15	0	4.24	1	22.42	0
1304	141.43	2	0	18.017	1.2867	2	2	1	1	1	138	0	0	0	1	7	2	1	1	6	27695.5	0	7	11.79	1	0	54	0	5	0	21.25	0
1305	101.5	2	1	15.564	0.9522	1	0	1	4	1	139	0	0	0	1	8	3	1	1	4	30922	0	5	8.46	1	0	46	0	75.04	1	18.33	0
1306	61.5	1	1	14.454	0.6053	1	0	1	4	1	140	0	0	0	1	7	2	0	1	4	36467.7	0	9.8	5.13	1	0	115	0	43.4	4	235.75	0
1307	52.07	1	1	14.057	0.6062	2	3	1	4	1	140	1	0	0	0	8	3	0	1	6	71326.5	0	7.5	4.34	1	0	33	0	4.05	0	22.58	0
1308	45.8	1	1	15.73	0.6315	2	3	1	3	1	141	0	0	0	0	3	1	0	1	4	17946.4	0	7.9	3.82	1	0	58	0	18.5	1	45.25	1
1309	47.47	1	0	14.072	0.5789	1	2	0	1	1	118	0	0	1	1	6.3	2	1	1	4	36413.8	0	6	3.96	1	0	66	0	2.34	2	21.75	1
1310	32.87	1	0	15.359	0.5764	2	3	1	3	1	122	0	1	0	1	6	2	0	0	4	21500.1	0	5.6	2.74	1	1	181	0	137.53	4	189.17	0
1311	33.23	1	1	19.506	0.6285	1	0	1	4	1	118	0	0	0	0	6	2	0	1	5	26652.1	0	4	2.77	1	0	39	0	3.21	0	23.17	0
1312	34.2	1	0	14.733	0.5553	1	0	1	4	1	102	0	0	0	0	6	2	1	1	6	22358.3	0	9.4	2.85	1	0	26	0	4.18	2	25.67	0
1313	49.43	1	1	14.793	0.6799	2	3	1	3	1	132	0	0	0	1	8	3	0	0	4	71538.4	0	9.2	4.12	1	0	22	0	2.55	0	23.08	0
1314	57.33	1	1	15.255	0.6904	1	3	1	3	1	115	0	0	0	1	6	2	0	1	4	20346.6	0	4.4	4.78	1	0	37	0	4.33	1	45.92	1
1315	29.17	1	1	17.993	0.554	1	1	1	2	1	117	0	0	0	1	3	1	0	1	6	20514.8	0	7.5	2.43	1	0	135	0	185.05	4	493.5	1
1316	36	1	0	15.926	0.5679	1	0	1	4	1	124	0	0	1	0	6	2	0	0	4	27135.1	0	6	3	1	0	34	0	2.1	0	22.42	0
1317	51.43	1	0	13.626	0.6245	1	3	0	4	1	123	0	0	0	1	6	2	0	1	4	30226	0	6.5	4.29	1	0	26	0	1.48	0	23.17	0
1318	33.9	1	1	14.994	0.6261	2	2	1	3	1	106	1	0	0	0	8	3	0	1	4	136402	0	6.8	2.83	1	0	12	0	4.09	0	19.83	1
1319	36.33	1	0	16.049	0.5701	2	2	1	1	1	124	1	0	0	0	10.3	4	0	1	5	385924	0	6.4	3.03	1	0	52	0	3.22	1	19.75	0
1320	170.53	3	0	17.92	1.3484	2	3	1	3	1	138	0	0	0	0	6	2	0	1	5	23951.9	0	6.9	14.21	1	0	50	0	3	0	22.92	0
1321	162.2	3	0	18.765	1.2737	1	3	0	3	1	136	0	0	1	0	6.3	2	0	1	4	24635.9	0	5.7	13.52	1	0	77	0	2.25	0	18.25	0
1322	185.67	3	1	18.645	1.5531	2	3	1	3	1	137	0	0	0	1	6	2	0	1	5	35116.6	0	9.2	15.47	1	0	38	0	19.58	3	72.75	0
1323	16.4	0	0	14.793	0.4416	1	0	1	3	0	130	0	0	0	0	6	2	0	1	7	18813	0	4.3	1.37	1	0	31	0	2.6	0	19.75	0
1324	15.13	0	0	16.023	0.4684	1	1	1	4	0	126	0	0	0	1	6	2	1	1	8	22749.4	0	11.3	1.26	1	0	43	0	22.28	2	69.08	0
1325	81	2	1	14.915	0.8674	2	3	0	2	0	137	0	0	0	0	6	2	1	1	4	19414	0	6.4	6.75	1	0	24	0	6.5	0	19.08	0
1326	92.57	2	0	14.635	0.967	1	0	0	3	1	123	0	0	0	0	6	2	1	1	4	24031.8	0	4	7.71	1	0	38	0	2.46	2	20.08	0
1327	105.3	2	0	14.445	0.8536	2	3	1	2	1	131	0	0	0	0	8	3	1	1	6	37042.3	0	6.1	8.78	1	0	27	0	4.35	1	22.75	0
1328	78.93	2	0	14.343	0.8401	1	0	0	3	1	130	0	0	0	0	6	2	1	1	3	27590.9	0	5.9	6.58	1	0	30	0	2.27	1	22.83	0
1329	80.57	2	1	17.8	0.7674	1	1	1	1	0	141	1	0	0	0	8	3	1	1	12	29446.3	0	8	6.71	1	0	16	0	1	0	18.83	0
1330	29.93	1	0	13.322	0.4683	1	2	1	2	1	109	1	0	0	0	10.3	4	0	1	4	77871.1	0	5.4	2.49	1	0	15	0	3.05	1	23.33	0
1331	40.23	1	0	15.505	0.5981	1	0	1	2	1	116	0	1	0	1	8	3	0	1	4	47519.5	0	7.6	3.35	1	0	165	0	69.11	2	93.5	0
1332	36.5	1	0	15.069	0.5991	1	2	1	4	1	142	0	0	1	0	8	3	0	1	6	20506.6	0	5.2	3.04	1	0	136	0	19.35	0	67.17	0
1333	30.23	1	0	15.402	0.6056	1	0	0	1	1	126	0	0	0	0	6	2	0	1	4	29518.1	0	6.4	2.52	1	0	14	0	0	1	21.58	0
1334	52.5	1	0	12.314	0.6747	1	0	0	1	1	131	0	0	0	0	7	2	0	0	4	36341.5	0	5.6	4.38	1	0	66	0	4.5	0	18.33	0
1335	37.87	1	1	13.58	0.5244	1	1	1	4	1	124	0	0	0	1	3	1	0	1	9	28490.3	0	10.7	3.16	1	0	28	0	5.09	2	23.42	0
1336	62.03	1	1	12.282	0.6374	1	0	1	1	1	123	0	0	0	0	7	2	0	1	3	19230.4	0	7.8	5.17	1	0	96	0	20.3	1	45.5	1
1337	32.17	1	0	15.578	0.571	1	0	1	4	1	114	0	0	1	0	6	2	0	0	3	33612.1	0	5.9	2.68	1	0	28	0	3.31	2	22.92	0
1338	26.53	1	1	16.142	0.5528	1	3	1	4	1	115	0	0	0	1	7	2	0	1	5	25571.4	0	6.7	2.21	1	0	24	0	2	1	20.25	0
1339	35.73	1	1	15.306	0.502	2	3	1	4	1	118	0	0	0	1	6	2	0	1	4	20012.5	0	3.4	2.98	1	0	38	0	3.55	0	19.33	0
1340	42.4	1	0	15.6	0.6583	1	1	1	1	1	126	0	0	0	0	7	2	0	1	6	20343.1	0	5.8	3.53	1	0	103	0	41.44	2	165.17	0
1341	62.47	1	0	13.456	0.6298	2	2	1	1	1	136	0	0	0	0	6	2	1	1	7	20345.4	0	10.6	5.21	1	0	31	0	2.35	1	21.92	0
1342	34.97	1	0	15.216	0.5644	1	3	1	3	1	120	0	0	0	1	6.5	2	0	0	4	27603.4	0	6.2	2.91	1	0	28	0	2.24	0	22.92	0
1343	12.13	0	1	16.93	0.4724	1	0	1	4	1	117	0	0	0	0	3	1	0	0	4	25144.9	0	5.2	1.01	1	0	34	0	1.4	1	22.92	1
1344	169.2	3	1	25.521	1.8993	1	1	0	1	0	153	0	0	0	0	3	1	0	1	4	28772.7	0	8	14.1	1	0	64	0	2	2	21.83	1
1345	176.63	3	0	15.109	1.2502	2	3	1	4	1	126	0	0	0	0	8	3	0	1	4	37694.2	0	6.2	14.72	1	0	33	0	2.12	1	22.67	0
1346	169.63	3	0	21.883	1.7129	1	2	1	2	1	147	0	0	0	0	7	2	0	1	6	27113.8	0	7.4	14.14	1	0	26	0	2.43	0	22.58	0
1347	15.73	0	1	16.023	0.4684	1	0	0	4	1	89	0	0	0	0	3	1	0	0	5	23933.3	0	5	1.31	1	0	37	0	3.31	1	20.92	0
1348	8.17	0	1	16.869	0.3838	2	2	0	2	1	121	0	0	0	0	6	2	0	0	7	35027.6	0	6.7	0.68	1	0	22	0	1.51	1	17.83	0
1349	23.33	0	1	19.558	0.5675	2	3	1	3	1	87	0	0	0	0	6.3	2	0	1	7	20538.9	0	8.1	1.94	1	0	26	0	2.44	1	22.33	0
1350	10.67	0	1	17.71	0.4739	1	1	1	3	1	104	0	0	0	0	6.5	2	1	1	15	20704.6	0	10.5	0.89	1	0	23	0	3.16	0	19.5	0
1351	14.07	0	1	15.313	0.4667	2	3	0	2	1	115	0	0	0	0	6.5	2	0	1	4	18359.3	0	10.1	1.17	1	0	73	0	20.41	1	18	0
1352	10.2	0	0	15.818	0.405	2	2	1	4	1	98	0	0	0	0	6	2	1	1	4	24915.9	0	11.9	0.85	1	0	17	0	2	1	20.92	0
1353	22.7	0	0	16.609	0.5323	1	0	0	4	1	122	0	0	0	0	7	2	0	0	5	33467.6	0	5.7	1.89	1	0	46	0	218.14	3	381.42	1
1354	94.7	2	1	17.842	1.1165	1	0	0	3	1	148	0	0	0	0	6	2	1	1	6	20319.7	0	6.6	7.89	1	0	30	0	1.52	0	20.83	0
1355	84.13	2	1	13.586	0.9851	1	3	1	3	1	138	0	0	0	0	8.8	3	1	1	4	50879.2	0	6.8	7.01	1	1	28	0	122.59	3	140.33	0
1356	43	1	0	13.536	0.5949	1	0	1	2	1	118	0	0	0	1	8	3	0	1	5	38795.4	0	7.9	3.58	1	0	25	0	118.08	3	142.17	1
1357	70.53	1	0	14.594	0.7852	1	3	1	4	1	136	0	1	0	1	8	3	0	0	4	36801.8	0	4.7	5.88	1	0	16	0	3.16	0	19.75	0
1358	34.73	1	1	12.847	0.7853	1	3	1	3	1	117	0	0	0	0	7	2	1	1	4	25508.9	0	6.5	2.89	1	0	45	0	4.15	2	21.75	1
1359	37.63	1	1	19.343	0.7003	2	3	1	3	1	112	0	0	0	0	3	1	1	1	8	25504.2	0	12.3	3.14	1	0	27	0	3.22	1	19	0
1360	53.77	1	0	14.722	0.8406	1	3	1	2	1	133	0	0	0	0	6	2	0	1	6	23733.5	0	7	4.48	1	0	27	0	3	0	22.58	0
1361	45.83	1	0	14.893	0.6724	2	2	1	2	1	117	0	0	0	0	6	2	0	0	6	27546.6	0	4.5	3.82	1	0	12	0	3.11	1	21.92	0
1362	32.33	1	1	13.92	0.5667	1	0	1	3	1	120	0	0	0	0	6	2	0	1	6	25546	0	5.5	2.69	1	0	17	0	0	1	17.42	0
1363	66.93	1	0	14.349	0.7483	2	3	0	2	0	132	0	1	0	0	6	2	1	1	4	24723.3	0	5.1	5.58	1	0	57	0	4.45	0	22.42	0
1364	48.3	1	0	14.15	0.6939	2	2	0	3	1	125	0	0	0	1	7	2	0	1	4	27858.9	0	5.3	4.03	1	0	109	0	21.36	3	5.5	0
1365	25.3	1	0	14.853	0.5576	1	1	1	4	0	128	0	0	0	0	6	2	1	1	5	18165.2	0	7	2.11	1	0	48	0	71.21	2	92.92	0
1366	168.3	3	1	19.272	1.4256	1	0	1	2	1	139	0	0	0	1	7	2	0	1	6	28889.4	0	6.9	14.03	1	0	29	0	3.16	1	18.83	0
1367	17.67	0	1	15.549	0.5241	2	3	1	4	1	131	0	0	0	0	3	1	0	1	4	26255	0	9.4	1.47	1	0	29	0	4.11	0	16	0
1368	12.47	0	0	17.204	0.4671	1	0	1	1	1	117	0	0	0	0	6	2	0	0	5	27152.1	0	7.1	1.04	1	0	38	0	21.45	3	116.33	0
1369	18.03	0	0	12.5	0.4216	2	3	1	2	1	111	0	0	0	1	6	2	0	0	4	35977.2	0	6.5	1.5	1	0	41	0	3.3	1	22.67	0
1370	14.2	0	1	14.671	0.5003	1	3	0	3	1	124	0	0	0	1	7	2	0	1	4	60355	0	4.7	1.18	1	0	37	0	4.45	0	20.75	1
1371	22.8	0	0	14.948	0.505	1	2	1	2	1	133	0	0	0	0	6	2	0	0	4	31320.8	0	5	1.9	1	0	64	0	15.47	0	40.67	0
1372	23.33	0	1	20.208	0.5871	1	3	1	3	1	134	0	0	0	1	8	3	0	0	7	40170.5	0	5.8	1.94	1	0	53	0	2.33	1	18.17	0
1373	7.37	0	0	14.922	0.3452	1	2	1	2	1	109	0	0	0	0	6	2	0	1	6	20827.7	0	5.3	0.61	1	0	40	0	3.24	1	22	0
1374	6.2	0	1	17.852	0.303	2	3	1	2	1	102	0	0	0	0	6	2	0	0	10	26902.8	0	7.4	0.52	1	0	35	0	1.25	0	22.83	0
1375	16.43	0	1	15.863	0.4661	1	3	0	4	1	128	0	0	0	0	6	2	0	0	5	19924.9	0	6.1	1.37	1	0	21	0	3.43	1	22.08	0
1376	85.43	2	1	15.03	0.9577	2	3	1	3	1	149	0	0	0	0	8	3	1	1	4	40173.9	0	5.6	7.12	1	0	34	0	1.31	2	22.5	0
1377	77.57	2	0	17.637	0.9899	1	3	1	2	1	141	1	0	0	0	8	3	0	1	5	38006.9	0	6.2	6.46	1	0	27	0	3.2	3	46.17	0
1378	133.43	2	1	14.286	1.0435	1	0	1	4	1	150	0	0	0	0	6	2	1	1	7	42317.8	0	6	11.12	1	0	30	0	4.2	0	21.25	0
1379	138	2	0	14.796	1.062	1	1	1	1	1	153	0	0	0	0	6	2	0	1	6	20390.5	0	5.8	11.5	1	0	20	0	3.14	0	22.92	0
1380	66.6	1	0	16.263	0.7967	2	2	1	3	1	131	0	0	0	0	3	1	1	1	4	18656.9	0	6.8	5.55	1	0	60	0	22.35	2	46.25	0
1381	47.33	1	0	13.636	0.71	2	3	1	2	1	131	0	0	0	0	7	2	0	1	4	26481.7	0	6	3.94	1	0	35	0	6.5	2	19	0
1382	26.87	1	0	12.742	0.5509	2	3	0	1	1	131	0	0	0	0	6	2	0	0	6	26534.7	0	5.5	2.24	1	0	36	0	2.14	0	19.17	0
1383	60.8	1	1	13.868	0.6583	1	2	1	2	0	130	0	0	0	0	6	2	0	0	6	29229	0	8.8	5.07	1	0	19	0	2.1	1	19.17	0
1384	42.87	1	1	12.996	0.5302	1	3	1	3	1	119	0	0	0	0	6	2	0	1	4	20676.9	0	4.5	3.57	1	0	41	0	15.32	1	23.58	0
1385	71.47	1	1	13.538	0.6787	2	3	1	3	1	131	0	0	0	1	8	3	0	0	4	29726	0	2.7	5.96	1	0	77	0	3.24	0	19.92	0
1386	26.07	1	1	18.685	0.5646	1	1	1	1	1	146	0	0	0	0	7	2	0	1	6	19766.9	0	6.6	2.17	1	1	36	0	99.28	3	116.92	0
1387	50.43	1	1	15.753	0.7219	1	0	1	4	1	133	0	0	0	0	6	2	0	0	4	21098.2	0	3.9	4.2	1	0	70	0	24.29	2	45	1
1388	46.53	1	1	14.205	0.5185	2	2	1	2	1	100	0	0	0	0	6	2	0	1	6	34815.1	0	11.2	3.88	1	0	19	0	2.4	0	20.58	0
1389	61.4	1	1	15.618	0.639	2	3	1	4	1	178	0	0	0	0	6	2	1	1	13	20425.8	0	9.7	5.12	1	0	34	0	2.5	1	16.75	0
1390	56.47	1	1	14.978	0.6841	2	1	1	2	1	113	0	0	0	0	6	2	0	1	9	27772.2	0	6.9	4.71	1	0	105	0	90.12	2	91.33	1
1391	168.87	3	1	15.432	1.1314	2	3	1	2	1	158	1	0	0	0	8	3	0	1	5	49529.5	0	5.9	14.07	1	0	34	0	0.11	0	20.58	0
1392	186.3	3	1	16.787	1.5944	1	1	1	4	1	215	0	0	0	0	3	1	0	1	6	20027.8	0	7.3	15.53	1	0	59	0	26.37	1	17.08	1
1393	11.4	0	0	18.904	0.4427	2	2	1	2	1	93	0	0	0	0	7	2	0	0	6	28610.7	0	6.1	0.95	1	0	23	0	4.29	1	23.25	0
1394	13.73	0	0	16.975	0.4195	1	0	1	3	1	117	0	0	0	0	6	2	0	0	5	25902.8	0	6	1.14	1	0	13	0	6.1	2	22.83	0
1395	20.1	0	0	16.023	0.4684	1	1	1	3	1	134	0	1	0	1	6	2	0	0	14	41198.3	0	7.4	1.68	1	0	87	0	165.02	4	188.58	0
1396	23.63	0	1	13.872	0.5037	2	0	1	2	0	129	0	0	1	0	3	1	0	1	12	17240.2	0	4.3	1.97	1	0	28	0	3.05	1	41.33	0
1397	10.37	0	0	10.388	0.3559	2	3	1	1	1	126	0	0	0	0	6.5	2	1	1	4	28598.5	0	11.4	0.86	1	0	30	0	123.5	2	165.75	0
1398	12.47	0	0	13.437	0.2911	2	2	0	4	1	124	0	0	0	0	3	1	1	1	13	16686.5	0	10.6	1.04	1	0	28	0	4.05	1	22.42	0
1399	98.93	2	1	15.571	0.8537	1	0	1	1	1	146	0	0	0	0	6.5	2	0	1	4	22523.8	0	7	8.24	1	0	30	0	47.54	3	98.83	1
1400	93.93	2	0	15.082	0.6766	1	3	1	3	1	129	0	0	0	1	7	2	0	1	4	58887.2	0	7.6	7.83	1	0	82	0	5.29	1	20.58	0
1401	121.27	2	1	13.55	0.8369	2	2	1	3	1	128	0	0	0	0	6	2	1	1	5	18713.6	0	6.4	10.11	1	0	14	0	2.1	2	43.08	0
1402	101.17	2	0	13.578	0.879	1	0	1	1	0	119	1	0	0	0	10.3	4	1	1	6	85761.4	0	6.2	8.43	1	0	50	0	2.15	1	18.5	0
1403	150.67	2	0	14.965	1.0452	2	3	1	4	1	146	0	0	0	0	3	1	0	1	6	23424	0	6.4	12.56	1	0	52	0	3.35	0	18.58	0
1404	88.9	2	0	12.311	0.7118	2	3	1	4	1	136	0	0	0	0	6	2	1	1	4	17450.4	0	5.8	7.41	1	0	39	0	3.45	0	22.75	0
1405	133.17	2	1	15.799	0.9819	1	3	1	4	1	148	0	0	0	0	6	2	1	1	5	29585.1	0	5.7	11.1	1	0	39	0	1.15	1	22.58	0
1406	101.8	2	0	22.579	1.2839	1	3	1	4	0	155	1	0	0	0	6.5	2	1	1	22	26544.4	0	10.3	8.48	1	0	20	0	2.45	1	22.75	0
1407	30.93	1	0	14.85	0.5302	2	2	1	3	1	121	0	1	0	1	3	1	0	1	4	26775.1	0	3.7	2.58	1	0	55	0	21	2	47.25	0
1408	25.93	1	0	14.951	0.4873	1	0	0	3	1	132	0	0	0	0	6	2	0	1	4	30191.2	0	8.2	2.16	1	0	26	0	2.48	0	17.75	0
1409	47.6	1	0	16.139	0.6496	1	0	1	4	1	138	0	0	1	0	6.3	2	0	0	4	28548.6	0	8.3	3.97	1	0	33	0	0	1	21.92	0
1410	32.47	1	0	14.197	0.5008	1	0	0	4	0	124	0	0	0	0	6	2	1	1	5	19568.4	0	8.5	2.71	1	0	30	0	115.47	2	143.08	0
1411	55.2	1	1	16.976	0.6258	1	3	0	4	1	153	0	0	0	0	6	2	0	1	6	29086.3	0	4.7	4.6	1	0	16	0	6.15	2	21.25	1
1412	63.5	1	0	14.774	0.6991	1	3	1	4	1	118	0	0	0	0	6	2	0	1	4	36720.1	0	5.6	5.29	1	0	40	0	23.43	1	45.92	0
1413	61.73	1	0	13.605	0.6614	2	2	1	2	1	119	1	0	0	0	6.5	2	0	0	4	26280.7	0	6.6	5.14	1	0	12	0	3.13	1	22.83	1
1414	67.53	1	1	14.792	0.8426	1	1	1	2	1	129	0	0	0	0	6	2	0	1	6	25142.9	0	6.2	5.63	1	0	45	0	2.13	1	22.67	0
1415	50.57	1	1	13.795	0.6756	1	3	1	4	1	140	0	0	0	0	3	1	0	1	4	28064.7	0	5	4.21	1	0	78	0	21.29	1	45.42	1
1416	53.4	1	0	15.595	0.5808	2	0	1	4	1	108	1	0	0	1	5.6	1	0	1	4	22523.4	0	7.1	4.45	1	0	49	0	4.5	0	18.67	0
1417	65.33	1	1	16.642	0.7211	1	1	1	4	1	144	1	0	0	0	8	3	0	1	7	181875	0	8	5.44	1	1	197	0	0.4	3	41.67	1
1418	160.6	3	0	18.338	1.2205	2	3	1	2	1	113	1	0	0	0	8	3	0	1	7	61470.8	0	6.7	13.38	1	0	60	0	14.5	1	41.5	0
1419	170.07	3	1	20.761	1.6833	2	3	1	3	1	144	1	0	0	0	5	1	0	1	4	33769.8	0	6.5	14.17	1	0	93	0	2.33	2	20.33	1
1420	7.13	0	0	15.594	0.3609	1	0	0	2	1	117	0	0	0	1	3	1	0	0	4	21398.2	0	9.2	0.59	1	0	40	0	6.5	1	27.83	0
1421	11.77	0	1	18.179	0.4708	2	2	1	3	1	117	0	0	0	0	6	2	0	0	4	20250	0	7	0.98	1	0	16	0	3.3	0	20.08	0
1422	9.47	0	1	17.076	0.4296	2	3	1	4	1	129	0	0	0	0	6	2	0	1	8	16661.2	0	5	0.79	1	0	27	0	2.02	0	21.83	0
1423	23.57	0	1	18.118	0.5658	1	1	1	3	1	128	0	0	0	0	6	2	0	0	6	18790.4	0	7	1.96	1	1	124	0	141.27	1	163.58	0
1424	18.03	0	0	13.677	0.4084	1	2	1	1	1	167	0	0	0	0	6	2	1	1	6	28190.2	0	14.8	1.5	1	0	25	0	2.3	1	22.5	0
1425	22.77	0	1	15.781	0.5559	2	3	1	3	1	93	0	0	0	0	3	1	0	0	4	18379.1	0	8.8	1.9	1	0	34	0	4.21	1	22.67	0
1426	10.43	0	1	15.625	0.4025	1	0	1	4	0	119	0	0	0	1	3	1	0	0	4	20466.4	0	4.2	0.87	1	0	25	0	3.26	0	18.17	0
1427	5.2	0	0	16.465	0.4046	1	0	0	2	0	119	0	0	0	0	6	2	0	1	6	25294.3	0	13	0.43	1	0	26	0	3.45	0	20.17	0
1428	17.3	0	0	14.901	0.4518	2	3	1	4	1	183	0	0	0	0	6	2	0	1	17	28652.8	0	5.6	1.44	1	0	59	0	2.21	2	22.25	0
1429	91.13	2	0	13.763	0.8954	2	3	1	1	1	149	0	0	0	1	6	2	0	0	4	20519.8	0	5.4	7.59	1	0	58	0	5.3	1	43.75	0
1430	138.87	2	1	14.751	1.049	2	2	1	3	1	138	0	0	0	1	6.5	2	1	1	4	28748.7	0	7	11.57	1	0	28	0	5.45	0	22.17	0
1431	129.47	2	1	19.667	1.2375	1	0	1	3	1	131	0	0	0	1	6	2	1	1	5	31422.1	0	5.7	10.79	1	0	31	0	2.5	1	22.83	0
1432	46.63	1	0	14.704	0.6487	1	3	1	2	1	130	1	0	0	0	8	3	0	0	7	43710.1	0	7.9	3.89	1	0	22	0	3.42	0	20.33	0
1433	24.6	1	0	15.164	0.4997	1	1	0	2	1	105	0	0	0	0	6	2	0	1	5	26407.4	0	6.7	2.05	1	0	45	0	3.24	2	21.83	0
1434	31.03	1	0	15.123	0.5719	1	1	0	1	0	111	0	0	0	0	6	2	0	1	9	29393.8	0	5.4	2.59	1	0	136	0	188.27	4	283.42	0
1435	28.87	1	0	15.59	0.5066	2	1	1	2	1	119	0	0	0	0	4	1	0	1	6	19014.9	0	5.4	2.41	1	0	32	0	5.55	1	21.25	0
1436	59.43	1	0	13.591	0.6517	1	2	1	1	1	114	0	0	0	0	8	3	0	1	4	32643.2	0	5.5	4.95	1	0	37	0	2.2	0	21.5	0
1437	53.3	1	1	14.146	0.6648	2	3	1	2	1	124	0	0	0	1	7	2	0	1	5	31443	0	6.8	4.44	1	0	18	0	7	1	19.5	0
1438	27.03	1	0	15.387	0.4944	1	1	0	2	1	126	0	0	0	0	6.5	2	1	1	7	28420.6	0	3.6	2.25	1	0	23	0	2.16	0	23	1
1439	53.27	1	0	16.118	0.751	1	0	1	2	1	132	0	0	0	0	6	2	0	0	4	24013.9	0	7.5	4.44	1	0	44	0	2.22	1	20.33	0
1440	49.83	1	0	14.704	0.6487	1	3	0	2	1	125	0	0	0	0	7	2	0	1	5	29543.4	0	5	4.15	1	0	66	0	19.41	0	44.5	0
1441	65	1	0	14.514	0.6541	1	3	1	1	1	123	0	0	0	1	8	3	0	1	4	43688.4	0	7.8	5.42	1	0	33	0	3.38	0	22.75	0
1442	48.63	1	0	13.762	0.6463	1	0	1	4	0	129	0	0	0	1	6	2	1	1	4	105368	0	3.9	4.05	1	0	72	0	3.35	0	17.72	0
1443	53.17	1	1	15.238	0.7	1	3	1	4	1	121	0	0	0	1	7	2	0	1	4	50107.1	0	3.9	4.43	1	0	31	0	2.55	1	19	0
1444	37.9	1	0	14.189	0.545	2	3	1	4	0	129	1	0	0	0	7	2	1	1	15	32432.9	0	11.1	3.16	1	0	44	0	11.25	0	19.08	0
1445	54.43	1	0	14.89	0.6239	1	0	1	1	1	118	0	0	1	0	6.5	2	0	1	4	25877.7	0	6.4	4.54	1	0	44	0	3.55	1	22.92	0
1446	62.73	1	0	13.975	0.6896	1	2	1	3	1	159	1	0	0	0	8	3	0	1	8	36700.8	0	8	5.23	1	0	47	0	5.27	0	19.42	0
1447	168.3	3	0	27.388	1.3078	2	2	1	4	1	143	1	0	0	0	10.3	4	0	1	4	56857.6	0	5	14.03	1	0	51	0	4.14	1	19	0
1448	158.53	3	1	13.793	1.0808	1	0	1	2	1	148	1	0	1	0	10.3	4	1	1	4	68563.7	0	6.5	13.21	1	1	106	0	21.3	1	88.92	0
1449	170.67	3	1	19.713	1.6838	1	1	0	1	1	162	1	0	0	0	8	3	0	1	10	64371.5	0	10	14.22	1	0	100	0	2.55	1	21.42	0
1450	163.57	3	0	13.778	1.1365	2	0	1	3	1	134	1	0	0	0	8	3	0	1	6	40594.4	0	6.1	13.63	1	0	34	0	8.28	1	19.83	0
1451	163.27	3	1	18.328	1.4712	2	3	1	4	0	135	1	1	0	0	6.3	2	0	1	4	45949.1	0	5.4	13.61	1	0	25	0	5.3	0	22.83	0
1452	20.23	0	0	15.524	0.5329	2	0	1	1	1	138	0	0	0	1	6.5	2	0	1	4	31806.2	0	7.2	1.69	1	0	175	0	45.05	4	160.75	1
1453	9.4	0	1	16.701	0.4248	2	2	0	3	1	115	0	0	0	0	6	2	0	0	4	20642.8	0	4.9	0.78	1	0	55	0	3.1	0	18.58	1
1454	11.5	0	1	16.094	0.4784	1	0	1	4	1	89	0	0	0	1	6	2	0	0	3	23957.7	0	6.3	0.96	1	1	100	0	95.15	4	138.58	1
1455	14.23	0	0	16.437	0.4655	1	0	1	2	1	122	0	0	0	1	3	1	0	0	4	18495.4	0	6.5	1.19	1	0	29	0	2.5	1	22.08	1
1456	22.7	0	1	13.385	0.4528	1	3	0	4	1	116	0	0	0	1	6	2	0	1	4	22378.1	0	6.2	1.89	1	0	61	0	171.36	3	171.33	0
1457	115.63	2	0	18.51	1.1624	2	2	1	4	1	143	0	0	0	1	6	2	0	0	6	21650.1	0	6.8	9.64	1	0	22	0	3.43	1	24.5	0
1458	133	2	1	12.776	0.9138	2	2	1	3	1	143	0	0	1	1	6	2	0	0	6	31641	0	7.5	11.08	1	0	16	0	14.4	2	23.33	0
1459	87.23	2	0	16.422	0.8006	1	3	1	4	1	118	0	0	0	0	7	2	1	1	5	20192.1	0	4.8	7.27	1	0	51	0	21.55	0	44.92	0
1460	118.77	2	0	12.62	0.9287	2	2	0	3	1	128	0	0	1	1	7	2	1	1	4	75521.2	0	6.5	9.9	1	0	94	0	164.09	3	211.92	0
1461	40.4	1	0	14.205	0.5185	1	0	0	4	0	120	1	0	0	1	9	3	0	1	5	83292.6	0	6.2	3.37	1	0	52	0	3.24	0	23	0
1462	68.5	1	0	13.88	0.7858	1	3	1	2	1	128	0	0	0	0	3	1	0	1	5	24057.3	0	6.9	5.71	1	0	35	0	3.05	0	22.25	1
1463	63.57	1	0	15.587	0.8867	2	3	1	2	1	141	0	0	0	0	3	1	0	1	3	22836	0	4.7	5.3	1	0	187	0	21.51	1	43.42	0
1464	29.93	1	0	13.827	0.5292	1	3	1	4	1	116	1	0	0	1	3	1	0	1	6	27593	0	4.3	2.49	1	0	20	0	3.55	1	22.33	0
1465	38.8	1	0	14.008	0.5415	1	3	0	4	1	102	0	0	0	0	6	2	0	0	5	27709.3	0	6.3	3.23	1	0	14	0	5.41	1	19.67	0
1466	206.77	3	0	20.957	1.5732	1	0	1	1	1	147	1	0	0	0	8	3	0	1	5	58132.4	0	7.4	17.23	1	0	31	0	7.43	1	21.58	0
1467	22.93	0	1	15.359	0.5764	2	2	1	3	1	130	0	0	0	0	6	2	0	0	4	26398	0	8.4	1.91	1	0	54	0	121.51	3	142.33	0
1468	16.13	0	1	14.793	0.4416	1	3	0	3	1	115	0	0	0	1	6	2	0	1	4	142238	0	5.4	1.34	1	0	40	0	21.53	2	120.5	1
1469	20.3	0	1	17.188	0.4944	1	1	1	1	0	118	0	0	0	1	6	2	0	1	6	32277.9	0	4.6	1.69	1	0	21	0	3.55	1	22.42	0
1470	16.6	0	0	16.461	0.493	1	0	0	4	0	121	0	0	0	0	7	2	0	1	5	32146.2	0	9.8	1.38	1	0	81	0	4.01	1	44.67	0
1471	20.9	0	1	16.693	0.5149	1	1	1	3	1	118	0	0	0	0	6	2	0	0	4	28782.5	0	9.3	1.74	1	0	21	0	1.32	1	22.58	1
1472	12.67	0	1	14.1	0.4394	1	0	1	3	1	127	0	0	0	0	6.5	2	0	1	5	23299.2	0	7.1	1.06	1	0	24	0	2.44	2	22.08	1
1473	8.53	0	1	12.783	0.3793	1	0	1	2	1	107	0	0	0	0	6.3	2	0	0	4	31519.3	0	5.8	0.71	1	0	35	0	2	0	20.17	0
1474	14.27	0	1	16.711	0.4425	1	1	0	4	1	121	0	0	0	0	3	1	0	0	7	25672.3	0	5	1.19	1	0	25	0	2.4	1	22.67	0
1475	12.37	0	0	12.653	0.3472	1	0	1	3	1	126	0	0	0	0	6	2	0	1	7	25483.6	0	7.7	1.03	1	0	29	0	2.55	1	22.92	0
1476	13.93	0	1	14.675	0.3346	1	0	1	2	0	136	0	0	0	1	6	2	0	0	11	22706.8	0	6	1.16	1	0	37	0	3.15	0	22.67	0
1477	22.83	0	0	13.587	0.5421	1	0	0	1	1	124	0	0	0	0	3	1	0	0	4	31441.5	0	6.5	1.9	1	0	36	0	3.01	3	21.75	0
1478	74.57	2	1	10.542	0.6587	1	1	1	2	1	171	0	0	0	1	6	2	0	1	4	21831.1	0	7.8	6.21	1	0	19	0	2.5	1	23.17	0
1479	73.03	2	1	16.683	0.7535	1	3	1	1	1	124	0	0	0	0	6	2	0	0	4	27813.4	0	5.9	6.09	1	0	65	0	2	4	17	1
1480	79.13	2	0	18.91	1.0373	1	0	1	4	1	139	0	0	0	0	6	2	1	1	8	15953.2	0	6.7	6.59	1	0	49	0	2	1	22.42	0
1481	79.8	2	0	14.499	0.7024	1	3	1	2	1	122	0	0	0	1	8	3	1	1	4	51021.6	0	3.5	6.65	1	0	26	0	3.11	1	20.25	0
1482	74.17	2	1	11.369	0.7295	1	1	1	2	1	145	0	0	0	0	6	2	0	1	5	21537	0	6.9	6.18	1	1	51	0	95.07	4	380.25	1
1483	147.07	2	1	10.667	1	1	1	1	1	1	137	1	0	0	0	5.6	1	0	0	10	32818.2	0	9.9	12.26	1	0	101	0	22.45	1	45.42	0
1484	48.6	1	1	14.198	0.5362	1	3	1	3	1	130	1	0	0	0	8	3	0	1	4	41157.9	0	5.2	4.05	1	0	40	0	3.05	3	21.08	0
1485	25.8	1	1	16.906	0.5949	1	1	1	4	0	132	0	0	0	0	6	2	0	0	7	28588.3	0	11.8	2.15	1	0	18	0	26.48	1	24.5	0
1486	44.8	1	1	12.574	0.6268	2	2	1	2	1	119	0	0	0	1	8	3	0	1	4	29523.9	0	7.4	3.73	1	0	35	0	4.15	2	20.25	0
1487	32.03	1	1	14.865	0.6044	2	2	0	2	1	122	0	0	0	1	7	2	0	1	4	28877.5	0	4.3	2.67	1	0	57	0	2.06	0	18.75	0
1488	28.9	1	1	13.149	0.4736	1	3	1	3	1	112	0	0	0	0	6	2	0	1	4	29177	0	5	2.41	1	0	34	0	23.58	2	46.92	0
1489	33.17	1	1	16.75	0.6216	2	3	1	2	1	110	0	0	0	0	6	2	0	1	4	16469.7	0	4.7	2.76	1	0	20	0	0	2	22.33	0
1490	24.07	1	0	15.779	0.5188	2	2	1	4	1	128	0	0	0	0	6	2	0	1	4	29014.5	0	5.9	2.01	1	0	29	0	3	0	19	0
1491	42.83	1	0	14.423	0.6713	1	0	1	2	1	129	0	0	0	0	6	2	0	0	4	25589.8	0	6.1	3.57	1	0	73	0	2.4	1	16.75	0
1492	46.2	1	1	15.811	0.6827	1	0	1	2	1	143	0	0	0	0	6	2	0	0	4	27748.1	0	6.1	3.85	1	0	87	0	18.01	0	44.83	0
1493	38.5	1	0	12.015	0.5951	1	0	1	2	1	131	0	0	1	0	8	3	0	1	4	32984.6	0	6.2	3.21	1	0	34	0	2.39	2	23.5	0
1494	24.07	1	0	15.242	0.4743	2	3	1	2	1	115	1	0	0	0	8	3	0	0	5	24738.8	0	4.9	2.01	1	0	28	0	3	1	20	0
1495	67.57	1	1	14.22	0.8056	1	3	1	3	1	116	0	0	0	0	6	2	0	1	4	24265	0	9	5.63	1	0	33	0	2.33	0	24.5	0
1496	34.8	1	1	13.887	0.5215	1	1	1	2	1	122	1	0	0	0	8	3	0	1	4	42286.2	0	5.2	2.9	1	0	41	0	4	2	23.17	0
1497	69.97	1	1	13.636	0.71	2	2	1	2	1	240	0	0	0	0	6	2	1	1	8	17932.3	0	9.4	5.83	1	1	184	0	94.25	4	930.92	1
1498	38.8	1	0	13.646	0.5345	1	3	1	2	1	131	0	0	0	0	6	2	0	0	4	27801.4	0	4.8	3.23	1	0	43	0	2.23	0	22.75	0
1499	174.47	3	1	25.712	1.7912	1	0	1	4	1	156	1	0	0	1	6	2	0	1	7	33326.4	0	6.6	14.54	1	0	30	0	3.18	1	24	0
1500	21.13	0	1	16.437	0.4655	2	3	1	3	0	131	0	0	0	0	6	2	0	1	4	19967	0	5.2	1.76	1	0	34	0	9.03	2	22.83	0
1501	9.47	0	1	17.458	0.4254	1	3	1	2	1	121	0	0	0	1	3	1	0	0	6	28412.3	0	8.9	0.79	1	0	27	0	21.17	1	23.25	0
1502	20.03	0	0	14.873	0.5126	1	1	0	4	1	113	0	0	0	0	6	2	0	0	4	20308.3	0	4.2	1.67	1	0	32	0	2	2	22.92	1
1503	12.43	0	1	15.062	0.4286	2	3	1	2	1	113	0	0	0	1	6	2	0	0	4	43537.2	0	7	1.04	1	0	45	0	2.23	0	23	0
1504	116.33	2	1	15.747	0.9578	1	3	1	1	1	140	0	0	0	0	6	2	1	1	6	26654.5	0	4.6	9.69	1	0	22	0	3	0	21	0
1505	76.5	2	0	17.8	0.7032	2	2	1	4	1	127	1	0	0	0	6.5	2	1	1	5	26661.4	0	6.2	6.38	1	0	35	0	2.08	1	23.25	0
1506	84	2	0	15.486	0.8622	2	3	1	3	1	156	0	0	0	0	7	2	1	1	6	26919.6	0	6.4	7	1	0	63	0	27.11	4	554.42	1
1507	39.83	1	0	16.44	0.5203	1	0	0	1	1	129	0	0	0	1	7	2	0	1	6	31542.4	0	5.4	3.32	1	0	136	0	140.15	3	163.17	1
1508	32.77	1	0	13.646	0.5345	1	0	1	2	1	131	0	0	0	1	8	3	0	1	7	33474.3	0	5.4	2.73	1	1	72	0	163.13	3	190.08	1
1509	34.7	1	1	16.537	0.6425	2	3	1	3	1	134	0	0	0	0	6	2	0	1	5	26834	0	4.4	2.89	1	1	123	0	73.38	2	92	1
1510	39.33	1	0	14.887	0.5675	2	3	1	4	1	117	0	0	0	0	6	2	0	1	5	19710.9	0	8.3	3.28	1	0	82	0	66.45	3	92.08	1
1511	50.6	1	0	14.848	0.7108	2	3	0	4	1	129	0	0	0	1	7	2	0	1	4	20621.2	0	4.1	4.22	1	0	61	0	161.56	3	189.92	0
1512	48.9	1	0	14.491	0.5508	2	2	1	4	0	131	0	0	0	0	3	1	0	1	11	20226.5	0	5.7	4.08	1	0	36	0	0	1	22.58	0
1513	69.7	1	0	14.61	0.8062	2	2	1	2	1	134	0	0	0	0	3	1	0	1	6	15888.8	0	11.8	5.81	1	1	115	0	163.27	4	189.33	1
1514	29.5	1	0	12.845	0.4764	2	3	1	3	1	123	0	1	0	0	6	2	0	0	6	28659.2	0	3.7	2.46	1	0	119	0	746.47	4	482.75	1
1515	33	1	1	15.699	0.5732	2	2	1	3	1	125	1	0	0	0	7	2	0	1	8	40617.9	0	6.6	2.75	1	0	48	0	2.56	0	22.08	1
1516	38.3	1	0	15.505	0.5981	1	3	1	4	1	121	0	0	0	0	6.5	2	0	1	4	30840.5	0	6.2	3.19	1	0	20	0	2.23	1	21.5	0
1517	51.1	1	0	14.729	0.7279	1	0	0	1	1	125	0	0	0	0	6	2	0	1	5	20179.2	0	9.9	4.26	1	0	37	0	3.04	0	21.17	0
1518	49.27	1	0	13.292	0.5715	2	3	1	2	1	136	0	0	0	0	6	2	0	1	4	18454.4	0	7.6	4.11	1	0	32	0	4	1	18.08	0
1519	50.27	1	0	13.528	0.6222	1	2	1	2	1	123	0	0	0	0	8	3	0	1	4	21959.1	0	4.1	4.19	1	0	58	0	2.25	0	21.92	0
1520	62.27	1	1	15.479	0.9054	1	2	0	2	1	152	0	0	0	0	6.5	2	0	1	4	32412.5	0	5.2	5.19	1	0	15	0	4.35	0	17.67	0
1521	24.57	1	1	15.502	0.5142	1	1	1	1	1	109	0	0	0	1	3	1	0	1	5	21119	0	10.6	2.05	1	0	28	0	0	0	21.5	0
1522	87.5	2	0	13.605	0.6614	2	2	1	4	1	84	0	0	0	1	6	2	0	0	4	28685.6	0	6	7.29	1	0	44	0	5.18	0	22.25	0
1523	182.67	3	1	22.039	1.6583	2	3	1	2	1	163	0	0	0	0	6	2	0	1	6	36353.9	0	8.3	15.22	1	0	25	0	3.05	0	21.92	0
1524	21.1	0	0	14.872	0.4773	1	2	1	3	0	119	0	1	0	1	3	1	0	1	6	27809.3	0	6.9	1.76	1	0	39	0	3.4	2	20.67	1
1525	22.23	0	0	15.306	0.502	2	3	1	4	1	133	0	0	0	0	8	3	0	1	4	37968	0	5.8	1.85	1	1	156	0	18.43	2	44.75	0
1526	6.43	0	0	21.028	0.4572	1	0	0	2	0	108	0	0	0	0	6	2	0	0	6	29293.4	0	7.1	0.54	1	0	65	0	5.43	0	21.58	0
1527	18.63	0	1	16.094	0.4784	1	0	1	1	1	140	0	0	0	0	6	2	0	0	5	29724.1	0	6.5	1.55	1	0	20	0	5.13	2	17.83	0
1528	14.5	0	1	17.832	0.4663	1	3	1	3	1	113	0	0	0	1	3	1	0	0	5	22077.1	0	5.6	1.21	1	0	38	0	5	2	22.83	0
1529	23.5	0	1	15.967	0.5036	1	1	1	3	1	137	0	0	0	0	7	2	0	1	11	23212.5	0	8.9	1.96	1	0	61	0	22.42	2	69.33	0
1530	20.6	0	0	17.969	0.5055	1	1	0	2	0	121	0	0	0	0	6	2	0	0	5	30341.4	0	4.8	1.72	1	0	35	0	0	1	22.67	0
1531	11.6	0	1	17.348	0.4419	2	2	1	3	1	96	0	0	0	0	6	2	0	0	5	28163.7	0	8.6	0.97	1	0	23	0	2.33	0	21.42	0
1532	74.83	2	1	19.022	1.0281	1	0	0	3	0	132	1	0	0	0	8	3	0	1	4	43077	0	7.2	6.24	1	1	59	0	4.1	3	48.33	0
1533	119.47	2	0	14.745	0.7893	1	1	1	3	1	142	0	0	0	0	6	2	0	0	5	25611.2	0	7.9	9.96	1	0	23	0	2	0	23	0
1534	107.9	2	0	17.101	1.0216	1	1	0	2	1	136	0	0	0	0	6	2	1	1	4	27415.6	0	6.7	8.99	1	0	75	0	49	3	117.75	1
1535	119.47	2	0	12.8	0.8333	1	3	1	3	1	140	1	0	0	0	8	3	1	1	4	92833.8	0	6	9.96	1	0	31	0	0	1	23.33	0
1536	143	2	1	14.012	1.1807	2	3	1	3	1	146	0	0	0	1	3	1	0	0	6	23614.6	0	5.6	11.92	1	0	24	0	2.3	1	22.25	0
1537	42.2	1	0	15.517	0.6272	2	0	1	1	1	118	0	0	0	0	6	2	0	0	5	20674.2	0	7.4	3.52	1	0	18	0	3.15	0	18.42	0
1538	32.33	1	1	17.459	0.6246	2	3	1	4	1	117	0	0	0	1	6.5	2	0	1	4	27787	0	6.2	2.69	1	0	91	0	2.35	1	21	0
1539	25.8	1	1	14.948	0.505	2	3	1	3	1	122	0	0	0	0	6	2	0	1	4	20542.5	0	5.4	2.15	1	0	13	0	3.45	2	23	0
1540	68.67	1	0	13.973	0.6799	2	0	1	3	1	132	0	0	0	1	7	2	0	0	4	28438.8	0	6.4	5.72	1	0	15	0	2.39	1	23.67	1
1541	60.73	1	0	13.046	0.6851	2	3	1	3	1	134	0	0	0	0	3	1	1	1	4	30432.5	0	4.1	5.06	1	0	38	0	6.33	0	23.08	0
1542	41.13	1	0	15.191	0.611	1	0	0	3	1	133	0	0	0	0	7	2	0	0	6	20831.9	0	5.5	3.43	1	0	32	0	3.45	1	22.67	0
1543	159.57	3	0	14.556	0.9425	2	3	1	4	1	135	0	0	0	0	6	2	0	1	4	44446.9	0	6.2	13.3	1	0	105	0	164.07	4	190.75	1
1544	168.6	3	0	20.544	1.3601	2	3	1	4	1	143	0	0	0	1	7	2	0	1	5	25931	0	5.5	14.05	1	0	56	0	25.43	1	72.42	0
1545	15.53	0	0	16.711	0.4425	1	0	0	2	1	117	0	0	0	1	6	2	0	0	6	57847.9	0	6	1.29	1	0	59	0	6	0	21.5	0
1546	15.57	0	1	16.657	0.5051	1	0	1	1	1	121	0	0	0	1	8	3	0	1	4	55609.2	0	8.7	1.3	1	1	141	0	17.2	0	64.83	0
1547	12.27	0	1	15.123	0.3715	2	3	1	3	1	150	0	0	0	0	6	2	0	1	7	18546	0	7.4	1.02	1	0	112	0	25.5	4	45.67	1
1548	12.43	0	1	13.503	0.3742	2	3	1	4	0	118	0	0	0	0	6.5	2	0	0	6	20699.4	0	9.6	1.04	1	0	65	0	8.33	2	45.92	1
1549	11.1	0	1	20.088	0.4755	2	3	1	3	1	124	0	0	0	0	7	2	0	1	6	19738.2	0	6.9	0.93	1	0	24	0	3	0	23.67	0
1550	15.83	0	0	19.29	0.4472	1	2	1	2	1	115	0	0	0	1	6	2	0	1	4	19405.7	0	7.2	1.32	1	0	39	0	3.4	1	23.17	0
1551	21.1	0	1	15.222	0.4566	2	3	1	4	1	138	0	0	0	0	6	2	0	1	7	26646.6	0	9.8	1.76	1	0	28	0	2.15	0	20.08	0
1552	7.83	0	1	17.747	0.429	1	0	0	4	1	113	0	0	0	1	6	2	0	1	4	36653.8	0	7.1	0.65	1	0	37	0	3.17	2	22.25	1
1553	16.47	0	0	13.971	0.4291	1	0	0	4	0	144	0	0	0	0	7	2	0	0	6	19270.3	0	7.4	1.37	1	0	57	0	23	0	45.92	0
1554	14.17	0	0	15.625	0.4025	1	0	0	2	0	165	0	0	0	0	6	2	0	1	12	26935.4	0	9.9	1.18	1	0	41	0	5.1	0	20.33	1
1555	120.47	2	0	15.562	0.9745	2	3	1	4	1	127	0	0	0	0	6	2	0	1	4	25439.9	0	6	10.04	1	0	51	0	4.52	1	22.25	0
1556	113.47	2	0	12.854	0.7369	1	3	1	1	1	128	1	0	0	0	6.5	2	0	1	3	31346.4	0	5.4	9.46	1	0	28	0	2.1	1	22.17	0
1557	29.63	1	1	14.806	0.4849	2	3	1	2	1	127	0	0	0	0	6	2	1	1	6	19344.4	0	6.6	2.47	1	0	36	0	21.35	1	22.25	0
1558	24.63	1	1	17.175	0.5605	2	2	0	2	1	121	0	0	0	1	7	2	0	1	5	17519	0	6.4	2.05	1	0	78	0	47.15	0	189.42	0
1559	28.77	1	0	16.225	0.5354	2	3	1	2	1	131	0	0	0	0	6	2	0	1	5	20297.5	0	6.4	2.4	1	0	52	0	3	0	23.75	1
1560	39.57	1	1	14.648	0.6	1	3	1	3	1	126	0	0	0	0	6.3	2	0	1	4	21931.7	0	6.8	3.3	1	0	6	0	2.02	0	52.08	0
1561	25.13	1	1	16.787	0.5637	2	2	1	3	1	130	0	0	0	0	6	2	0	1	6	27153.7	0	7.1	2.09	1	0	35	0	2.5	1	21.5	0
1562	63.37	1	0	13.015	0.5833	2	2	1	3	1	133	0	0	0	1	3	1	0	1	6	18648.8	0	6.6	5.28	1	0	12	0	46.31	2	68.42	1
1563	66.5	1	1	16.103	0.7927	2	3	1	4	1	171	0	0	0	0	7	2	1	1	14	21905.2	0	7.1	5.54	1	0	79	0	3.5	3	17.17	0
1564	71.77	1	1	14.575	0.7141	1	0	1	1	1	114	0	0	0	0	6	2	0	0	4	20318.7	0	6	5.98	1	0	67	0	4.4	1	19.08	0
1565	32.57	1	1	16.023	0.4684	2	2	1	3	1	161	1	0	1	0	8	3	0	1	10	62243.2	0	8.6	2.71	1	0	33	0	2.26	1	23.08	0
1566	48.73	1	0	13.498	0.585	1	3	1	4	1	123	0	0	0	0	3	1	0	1	5	26701.2	0	3.4	4.06	1	0	80	0	93.4	3	117	0
1567	44.07	1	1	13.58	0.5244	2	3	1	1	1	172	1	0	0	0	10.3	4	1	1	12	43738.3	0	12.3	3.67	1	0	28	0	1.43	0	20.17	0
1568	165.3	3	1	19.706	1.5538	1	0	1	1	1	146	0	0	0	0	6	2	0	1	4	20316.1	0	6.3	13.78	1	0	33	0	5.33	0	21.08	0
1569	17.63	0	1	15.625	0.4714	1	1	1	3	1	111	0	0	0	0	3	1	0	1	11	29703.5	0	7.7	1.47	1	0	31	0	5.09	0	22.67	0
1570	20.03	0	0	14.844	0.4595	2	2	1	2	1	135	0	0	0	0	3	1	0	0	5	18838.6	0	5	1.67	1	0	14	0	2.33	1	19.33	0
1571	9.17	0	1	14.468	0.3873	1	0	1	2	0	100	0	0	0	0	6	2	0	0	5	18935.8	0	12	0.76	1	0	65	0	49.28	2	69.5	0
1572	18.4	0	0	15.18	0.4387	2	3	1	3	0	117	0	0	0	0	4	1	0	0	5	25261.7	0	4.9	1.53	1	0	34	0	48.55	2	71.17	0
1573	23.47	0	1	14.075	0.5162	2	2	0	3	1	119	0	0	0	0	6	2	0	0	4	30380.6	0	7.7	1.96	1	0	41	0	0	1	21.75	0
1574	80.43	2	1	12.755	0.7055	2	2	0	4	1	129	1	0	0	0	8	3	0	1	9	34029.4	0	4.7	6.7	1	0	17	0	24.05	0	47.92	0
1575	77.23	2	1	15.537	0.7579	1	1	1	2	1	137	0	0	0	0	6	2	0	1	4	19956.8	0	6	6.44	1	0	80	0	48.25	0	116.58	0
1576	75.9	2	0	14.814	0.73	1	1	1	2	1	135	0	0	0	0	6	2	0	1	4	19522.4	0	5.4	6.33	1	0	35	0	3.2	1	22	0
1577	80.73	2	0	14.422	0.9274	1	1	1	3	1	129	0	0	0	0	7.5	2	1	1	6	179893	0	6.3	6.73	1	0	24	0	4.4	0	23.5	0
1578	75.4	2	1	14.918	0.7225	1	1	0	2	1	128	0	0	0	0	6	2	0	1	4	31605.5	0	4.8	6.28	1	0	30	0	3.32	0	22.42	0
1579	141.53	2	0	14.385	1.0137	2	3	1	4	1	131	0	0	0	1	6.3	2	0	0	3	21712.8	0	5.5	11.79	1	0	31	0	0	1	19	0
1580	36.93	1	1	15.781	0.5559	2	2	0	1	1	123	0	0	0	1	3	1	0	1	4	10965.4	0	9.3	3.08	1	0	31	0	28.37	1	16.83	0
1581	44.67	1	1	13.016	0.6469	1	0	1	1	1	129	0	0	0	0	6.5	2	0	1	4	19001	0	8.2	3.72	1	0	28	0	3.5	1	21.92	0
1582	50.83	1	1	15.489	0.6658	1	1	1	3	1	130	0	1	0	0	8	3	0	1	5	47131.1	0	5.1	4.24	1	0	23	0	3.55	0	22.58	0
1583	26.53	1	1	15.684	0.5264	1	0	1	2	1	119	0	0	0	0	7	2	1	1	4	25655.5	0	3.7	2.21	1	0	14	0	3.22	0	19.08	0
1584	42.43	1	1	15.379	0.6733	1	3	1	3	1	126	0	0	0	0	6	2	0	1	6	27778	0	4.4	3.54	1	0	25	0	3.06	1	22.25	0
1585	43.23	1	1	15	0.6455	1	3	1	4	1	142	0	0	0	1	6	2	0	1	4	24539.4	0	5.3	3.6	1	0	30	0	3.11	0	19.08	0
1586	44.8	1	0	27.392	0.5553	1	0	1	2	1	122	0	0	0	0	6	2	0	1	6	24740	0	7.6	3.73	1	0	22	0	44.54	1	65.25	0
1587	44.63	1	0	13.672	0.607	1	0	0	1	1	121	0	0	0	0	6	2	0	1	5	25479.2	0	4.4	3.72	1	0	25	0	3.33	1	22.33	0
1588	50.53	1	0	12.754	0.5686	1	3	1	4	1	104	0	0	0	1	7	2	0	1	4	30454.8	0	3.9	4.21	1	0	23	0	22.55	1	18.58	0
1589	60.6	1	1	14.609	0.745	1	1	0	3	1	129	1	0	0	1	6	2	0	0	6	32256.4	0	4.3	5.05	1	0	65	0	9.13	1	74.08	0
1590	50.87	1	0	14.331	0.6788	2	2	1	3	1	124	0	0	0	1	6	2	0	0	7	48418.8	0	7.3	4.24	1	0	26	0	2.47	0	19.42	0
1591	40.73	1	1	14.966	0.6937	1	3	0	3	1	123	0	0	0	0	6.5	2	1	1	6	42557.6	0	13.1	3.39	1	0	36	0	3.27	1	18.58	0
1592	43.43	1	0	9.314	0.7453	2	3	1	2	0	179	1	0	0	0	8	3	0	1	7	45170.9	0	9.9	3.62	1	0	10	0	3.23	1	23.08	0
1593	65.7	1	0	13.296	0.5627	1	3	1	3	1	102	0	0	0	0	7	2	0	1	5	29120.1	0	4.8	5.48	1	0	131	0	40.15	4	113.75	1
1594	53.63	1	0	12.944	0.636	2	3	1	3	1	125	1	0	0	0	8	3	0	1	9	149956	0	6.9	4.47	1	1	142	0	472.1	4	473.42	0
1595	53.9	1	1	17.104	0.7736	2	2	1	4	1	127	1	0	0	0	8	3	0	1	4	50751.5	0	4	4.49	1	0	39	0	3.17	1	25.08	0
1596	164.83	3	1	24.314	1.7577	2	3	1	4	0	166	1	0	0	0	6.5	2	0	1	5	66607.7	0	6.1	13.74	1	0	88	0	136.57	2	166.92	0
1597	180.87	3	0	11.458	0.7416	2	3	1	3	1	133	0	0	0	1	7	2	0	1	8	28226.5	0	5.6	15.07	1	0	36	0	2.25	1	21.08	0
1598	15.87	0	1	16	0.433	1	3	0	2	1	125	0	0	0	0	3	1	0	0	4	24939.6	0	6	1.32	1	0	35	0	3.2	1	22.17	0
1599	20.3	0	0	17.587	0.4815	2	3	1	2	1	111	0	0	0	0	6	2	0	0	4	27753.8	0	4.6	1.69	1	0	53	0	18.35	2	42.25	1
1600	10.8	0	1	15.088	0.3161	2	3	1	2	0	102	0	0	0	0	6	2	0	1	21	15993.5	0	5.9	0.9	1	0	15	0	2.55	1	21.75	0
1601	11.9	0	1	16.889	0.4272	1	0	1	2	0	134	0	0	0	0	6	2	0	0	5	32303.8	0	6.8	0.99	1	0	24	0	2.42	1	18	0
1602	20.83	0	1	17.625	0.4913	1	0	1	2	1	110	0	0	0	0	6	2	0	0	7	30209.9	0	6.9	1.74	1	0	18	0	4.42	1	22.67	0
1603	97.63	2	0	13.491	0.9074	2	3	1	3	1	122	0	0	0	0	6	2	1	1	8	25950	0	6	8.14	1	0	55	0	71.2	2	117.92	0
1604	88.8	2	0	14.343	0.8401	2	3	1	3	1	113	0	0	0	0	6	2	1	1	4	20275.7	0	8.1	7.4	1	0	89	0	18.2	2	69.5	1
1605	136.57	2	1	24.999	1.5156	1	1	0	2	1	145	1	0	0	0	8	3	0	1	5	49152.1	0	6.6	11.38	1	0	37	0	3.35	2	22.92	0
1606	81	2	1	12.854	0.7369	2	3	1	3	1	128	1	0	0	0	8	3	1	1	5	41425.3	0	6.5	6.75	1	0	29	0	1.28	1	22	0
1607	143.3	2	1	15.026	0.8599	1	2	1	4	1	137	1	0	0	0	10.3	4	1	1	7	75454.6	0	4.3	11.94	1	0	22	0	4.35	2	21.67	0
1608	77.37	2	1	13.006	0.7412	2	2	1	3	1	134	0	0	0	1	6	2	1	1	6	29197.7	0	6.4	6.45	1	0	32	0	3.1	1	23.5	0
1609	30.47	1	1	15.618	0.6003	2	3	0	4	1	148	0	0	0	1	3	1	0	1	4	11395.8	0	8.3	2.54	1	0	80	0	6.21	3	20.5	0
1610	25.63	1	0	16.332	0.5278	2	3	0	3	1	131	0	0	0	0	6	2	0	0	5	18929.5	0	8.2	2.14	1	0	56	0	2.41	1	21.58	0
1611	65.67	1	0	11.791	0.6158	1	3	1	2	1	124	0	0	0	0	8	3	0	1	4	21761.6	0	6.5	5.47	1	0	30	0	2.29	1	22.25	1
1612	26.73	1	0	16.609	0.5323	1	3	1	1	1	122	1	0	0	0	10.3	4	1	1	10	171070	0	12.1	2.23	1	0	83	0	4.14	1	19.92	0
1613	30.87	1	1	14.844	0.4595	2	3	0	4	1	126	0	0	0	1	6.5	2	0	1	4	30115.7	0	6.8	2.57	1	0	40	0	2.03	0	21.08	0
1614	45.53	1	0	13.285	0.5803	2	3	1	1	1	131	0	0	0	0	3	1	0	1	4	18473.7	0	8	3.79	1	0	38	0	3.21	1	21.5	1
1615	46.17	1	1	13.285	0.5803	2	2	1	2	1	137	0	0	0	1	7	2	0	1	6	29918.5	0	4.1	3.85	1	0	18	0	4	0	17.58	0
1616	50.53	1	0	15.553	0.6871	1	3	1	1	1	135	0	0	0	0	8	3	0	1	4	39359	0	7.4	4.21	1	0	36	0	3.22	0	21.75	0
1617	31.23	1	0	17.655	0.6382	1	1	1	2	1	125	1	0	0	0	4	1	0	0	10	27007	0	5	2.6	1	0	43	0	2.5	0	22.5	0
1618	50.17	1	0	13.261	0.6624	1	3	1	2	1	139	0	0	0	0	6	2	0	0	4	25237.7	0	5.5	4.18	1	0	38	0	5.2	0	17.33	0
1619	42.3	1	0	14.491	0.5508	2	2	1	2	1	125	0	0	0	0	8	3	0	1	6	55867.4	0	5.5	3.53	1	0	28	0	4.39	1	24.25	0
1620	41.03	1	1	13.102	0.6306	2	0	1	1	1	125	0	0	0	0	6	2	0	1	4	30388.8	0	7.3	3.42	1	0	66	0	4	1	22	1
1621	170.77	3	0	19.729	1.4286	2	2	1	1	1	117	1	0	0	0	7.5	2	0	1	4	44687.4	0	4.7	14.23	1	0	24	0	5.37	2	19.08	0
1622	176.47	3	1	20.812	1.4672	1	3	1	4	1	129	0	0	0	1	3	1	0	1	3	15049.6	0	5.4	14.71	1	0	54	0	70.15	2	94.58	0
1623	168.67	3	0	15.556	1.2076	2	2	1	2	1	140	1	0	0	1	6	2	0	1	6	32449.1	0	7.6	14.06	1	0	21	0	2.25	0	19.92	0
1624	21.53	0	1	11.55	0.4361	1	3	1	4	1	118	0	0	0	0	3	1	0	1	4	26826.2	0	5.1	1.79	1	0	29	0	1.2	1	22.17	0
1625	22.4	0	0	15.359	0.5764	1	0	1	4	1	128	0	1	0	0	6	2	0	1	7	28114.1	0	5.5	1.87	1	0	47	0	2.48	1	22.67	0
1626	5.37	0	0	16.667	0.3162	1	2	1	2	0	119	0	0	0	0	6	2	1	1	18	26391.2	0	14.3	0.45	1	0	26	0	4.5	0	20.25	0
1627	18.07	0	0	16	0.433	1	0	0	4	0	132	0	0	0	0	6	2	0	0	5	26674.3	0	8.8	1.51	1	0	25	0	1.55	0	23.25	0
1628	11.1	0	1	17.854	0.4213	1	2	1	3	1	187	0	0	0	0	6	2	0	1	13	28814.6	1	6.4	0.93	1	0	50	0	2.3	0	22.5	0
1629	88.37	2	0	15.36	0.9129	2	3	0	3	1	150	0	0	0	0	7	2	1	1	4	25015.9	0	6.3	7.36	1	0	27	0	7.5	1	19.58	0
1630	75	2	0	13.332	0.8403	2	3	1	1	1	118	0	0	1	1	5.6	1	0	0	5	31666.5	0	9.1	6.25	1	0	46	0	5.42	1	18.67	0
1631	90.83	2	0	14.048	0.8626	1	3	1	1	1	123	0	0	0	1	6	2	1	1	4	23951.9	0	5.4	7.57	1	0	31	0	4.35	0	23.25	0
1632	94.83	2	1	12.222	0.7659	1	3	1	4	1	140	1	0	0	0	8	3	1	1	7	25062.2	0	7.4	7.9	1	0	28	0	2.35	1	23.17	1
1633	105.23	2	0	13.102	0.8532	2	3	1	3	1	131	0	0	0	0	6	2	1	1	4	25911.8	0	4.9	8.77	1	0	91	0	24.04	0	45.25	0
1634	37.9	1	0	17.6	0.6992	1	3	1	1	1	119	0	0	0	0	6.3	2	0	0	3	30986	0	5.8	3.16	1	0	24	0	3.14	2	19.58	0
1635	36.17	1	1	17.175	0.5605	1	0	1	1	1	101	0	0	1	1	3	1	0	0	4	16999.1	0	6	3.01	1	0	32	0	4	0	19	0
1636	39.37	1	0	13.285	0.5803	2	2	1	3	1	118	1	0	0	0	8	3	0	0	5	23745.5	0	6.1	3.28	1	0	97	0	44.41	2	69.92	0
1637	36.47	1	0	12.911	0.581	2	3	1	4	1	125	0	0	0	0	3	1	0	1	6	22668.9	0	3.8	3.04	1	0	28	0	3.47	1	22.92	0
1638	48.4	1	0	13.706	0.6734	1	1	1	2	1	159	0	0	0	0	6.3	2	1	1	7	19810.4	0	7.8	4.03	1	0	41	0	3.18	0	23.08	0
1639	34.97	1	1	17.175	0.5605	2	2	1	1	1	125	0	0	0	0	6	2	0	0	6	25235	0	9	2.91	1	0	25	0	5.02	1	20.83	1
1640	39.37	1	0	15.194	0.5272	2	0	1	1	1	198	1	0	0	0	8	3	0	1	7	43880.7	0	8.3	3.28	1	0	31	0	3.18	2	21.67	0
1641	44.67	1	0	16.049	0.5701	1	0	1	3	1	138	1	0	0	0	8	3	1	1	6	41112	0	14.4	3.72	1	0	23	0	3	1	22.67	0
1642	170.97	3	0	19.1	1.5438	1	0	0	3	1	150	0	0	0	0	6.5	2	0	1	6	32849.6	0	6.6	14.25	1	0	50	0	21.37	1	47.08	0
1643	177.2	3	0	19.433	1.5149	2	2	1	3	1	130	0	0	0	0	6	2	0	1	3	30078.5	0	3.9	14.77	1	0	28	0	3.1	0	23.42	0
1644	14.57	0	0	15.575	0.4103	1	0	1	4	1	73	0	0	0	0	6	2	0	0	4	28665.2	0	9	1.21	1	0	48	0	4	1	16.08	0
1645	20.5	0	1	16.192	0.4531	1	2	1	2	1	129	0	0	0	0	7	2	0	0	8	25910.8	0	6.6	1.71	1	0	28	0	3.15	1	18.08	0
1646	23.23	0	1	15.143	0.5173	1	3	1	4	1	113	0	0	0	0	7	2	0	1	5	29118.3	0	5.1	1.94	1	0	49	0	5.15	0	16.67	0
1647	6.43	0	1	19.513	0.3948	1	0	1	3	1	107	0	0	0	0	3	1	0	1	15	22812.4	0	6.5	0.54	1	0	22	0	3.18	1	17	1
1648	10.73	0	1	15.625	0.4714	2	3	1	3	1	109	0	0	0	1	7	2	0	0	5	57897.7	0	6.3	0.89	1	0	175	0	15.4	1	40.67	1
1649	88.47	2	0	11.922	0.7376	1	3	1	4	1	116	0	0	0	0	6	2	1	1	4	28131.5	0	8.4	7.37	1	0	36	0	2.12	1	18.42	0
1650	89.77	2	1	15.733	0.9912	2	3	0	4	1	139	0	0	0	0	6	2	1	1	5	27141.5	0	5.5	7.48	1	0	26	0	4.17	0	17.42	0
1651	89.9	2	1	18.555	1.0397	1	1	1	2	1	125	0	0	0	0	6	2	0	1	4	16705.6	0	5	7.49	1	0	21	0	2.2	0	22.75	0
1652	146.83	2	0	15.35	1.2116	1	1	1	2	0	146	0	0	0	1	3	1	0	1	5	19462.2	0	10.9	12.24	1	0	12	0	6.47	2	16.25	0
1653	119.23	2	0	24.963	0.8832	2	3	1	3	1	155	0	0	0	1	7	2	0	0	6	32931.5	0	6.9	9.94	1	0	38	0	22.3	1	41.92	1
1654	76.7	2	1	12.661	0.8387	2	3	1	4	1	132	0	0	0	0	7	2	1	1	4	25042.3	0	6.2	6.39	1	0	20	0	0	2	24.92	0
1655	44.5	1	1	14.737	0.5924	1	3	1	1	1	132	0	0	0	0	7.5	2	0	0	4	23661.5	0	5.7	3.71	1	0	34	0	4	1	23.75	0
1656	31.2	1	0	16.58	0.6483	2	3	1	4	1	119	0	0	0	0	3	1	0	0	4	23206.8	0	4.8	2.6	1	0	21	0	7.25	1	23.92	0
1657	57.6	1	1	15.115	0.7783	1	3	1	4	1	121	0	0	0	0	3	1	0	1	4	27843.2	0	4.6	4.8	1	0	42	0	7.05	0	19.08	0
1658	44.7	1	0	15.832	0.6731	1	0	1	2	1	120	0	0	0	1	8	3	0	1	4	33069.7	0	6.5	3.73	1	0	10	0	4.24	1	18.67	0
1659	66.8	1	1	15.545	0.7789	2	2	1	2	1	143	0	0	0	0	7	2	0	0	6	31895.8	0	5.8	5.57	1	0	22	0	3.25	1	20.08	1
1660	29.23	1	1	16.302	0.5842	1	2	1	1	1	143	0	0	0	0	7	2	0	0	4	29958.6	0	6.3	2.44	1	0	12	0	0	1	16.5	0
1661	46.87	1	1	14.6	0.6368	1	1	1	2	1	119	0	0	0	0	6	2	0	1	4	33027.8	0	7.2	3.91	1	0	18	0	4.34	0	22.58	0
1662	49.27	1	0	14.349	0.7483	1	0	1	1	0	120	0	0	1	1	5	1	0	1	5	46781	0	5.9	4.11	1	0	25	0	3.22	1	23.25	0
1663	39.9	1	1	14.684	0.5728	2	3	1	4	1	122	1	0	0	0	8	3	0	1	4	31628	0	7	3.33	1	0	39	0	4	0	16.5	0
1664	47.93	1	0	11.165	0.5238	1	3	1	2	1	130	0	0	0	0	6	2	0	0	4	31307.6	0	5.8	3.99	1	0	28	0	2.11	0	23.5	0
1665	43.53	1	1	14.463	0.5232	2	2	1	3	1	131	1	0	0	0	5	1	0	1	8	28471.1	0	4.8	3.63	1	0	16	0	3.46	0	16.83	0
1666	33.2	1	0	14.958	0.5969	1	3	1	1	1	118	0	0	0	1	8	3	0	1	4	29002.3	0	5.3	2.77	1	0	24	0	1.52	1	17.92	0
1667	25.93	1	0	14.645	0.5355	1	1	0	1	0	123	0	0	0	0	6	2	1	1	8	20614.8	0	10.7	2.16	1	0	27	0	3.03	1	23.75	1
1668	35.3	1	1	15.095	0.5621	1	0	1	2	1	131	0	0	0	0	6.5	2	0	1	5	17657.6	0	5.8	2.94	1	0	39	0	3.12	0	22.5	0
1669	34.37	1	1	15.092	0.6186	1	0	1	4	1	134	0	0	0	0	6	2	0	1	5	26350.3	0	6	2.86	1	0	61	0	0	0	21.58	0
1670	181.77	3	0	21.052	1.4189	1	3	1	3	1	138	0	0	0	0	6.5	2	0	1	4	21505.9	0	4.9	15.15	1	0	25	0	0	0	17.5	0
1671	14.5	0	0	16.274	0.4455	1	2	1	2	1	147	0	0	0	0	6	2	0	0	4	26039.9	0	7.4	1.21	1	0	45	0	25.46	1	46.17	0
1672	14.57	0	0	21.15	0.5382	1	1	1	4	1	133	0	0	0	0	6	2	0	0	4	36768.3	0	6.1	1.21	1	0	36	0	2.11	1	45.33	0
1673	22.8	0	1	17.847	0.5228	2	3	1	4	1	124	0	0	0	1	6	2	0	0	9		0	4.5	1.9	1	0	22	0	3.37	0	20.58	0
1674	10.43	0	1	16.889	0.4272	1	0	1	1	0	129	0	0	0	0	6.5	2	0	1	14	26196.5	0	9.1	0.87	1	0	114	0	138.29	2	161.33	1
1675	11.07	0	0	12.053	0.3683	1	0	0	2	1	116	0	0	0	0	6	2	0	0	5	34726	0	7.2	0.92	1	0	30	0	3.23	0	22.67	0
1676	10.07	0	1	17.166	0.4396	1	0	0	3	1	155	0	0	0	0	6	2	1	1	8	19107.3	0	11.9	0.84	1	0	17	0	3.35	0	19	0
1677	6.7	0	1	17.734	0.3936	1	0	1	1	0	112	0	0	0	0	7	2	0	1	10	25924.7	0	4.1	0.56	1	0	43	0	2.3	1	21.25	0
1678	109.77	2	0	16.096	1.0958	1	0	1	1	1	133	0	0	0	1	6	2	1	1	4	30846.7	0	6.9	9.15	1	0	33	0	2.5	1	23.17	0
1679	33.93	1	1	14.929	0.5226	1	1	1	1	1	135	0	0	0	0	7	2	0	1	4	24285.6	0	6	2.83	1	0	67	0	17.58	0	44.92	0
1680	47.77	1	1	16	0.6667	1	2	1	2	1	131	0	0	0	0	6	2	0	0	4	29290.8	0	7.2	3.98	1	0	45	0	3.25	0	18.33	0
1681	56.07	1	0	18.006	0.8608	2	3	1	4	1	120	0	0	0	0	7	2	0	0	4	33290.8	0	6.9	4.67	1	0	27	0	2.03	1	21.67	0
1682	28.3	1	0	12.487	0.5282	1	3	0	2	1	134	0	0	0	0	6	2	0	1	6	27693.8	0	7.9	2.36	1	0	28	0	3	0	23.25	0
1683	51.03	1	0	14.966	0.6937	1	0	1	1	1	139	0	0	0	0	6.5	2	0	1	5	19689.6	0	8.5	4.25	1	0	36	0	3.07	0	18.25	0
1684	34.57	1	0	13.661	0.5129	2	3	0	4	1	137	0	0	0	1	6	2	0	1	4	25706.5	0	4.7	2.88	1	0	115	0	173.15	4	173.25	0
1685	55.2	1	1	13.456	0.6298	1	3	1	4	1	107	0	0	0	1	7	2	0	1	5	24014.4	0	5.2	4.6	1	0	35	0	44	2	118.08	0
1686	36.03	1	1	15.061	0.5249	2	3	1	4	0	117	0	0	0	0	7	2	1	1	10	26041.3	0	4.4	3	1	0	19	0	2.1	0	22.17	0
1687	32.33	1	0	15.907	0.5581	2	3	0	4	1	123	1	0	0	1	9	3	0	1	4	39451.4	0	4.5	2.69	1	0	49	0	4.35	0	22.08	0
1688	46.8	1	1	15.763	0.6817	1	0	0	4	1	117	0	0	0	0	7	2	0	1	5	32054	0	7.5	3.9	1	0	57	0	2.11	1	21.25	0
1689	38.23	1	0	15.699	0.5732	2	2	1	2	1	125	0	0	0	0	3	1	0	1	5	26426.9	0	4.5	3.19	1	0	61	0	25.34	2	141.75	1
1690	33.67	1	1	14.444	0.5408	1	3	1	1	1	114	0	0	0	0	6	2	0	1	4	27613.6	0	5.4	2.81	1	0	39	0	2.05	0	21.92	0
1691	38.47	1	1	14.37	0.5485	1	1	0	3	1	137	0	0	0	1	6.5	2	0	1	5	24116.7	0	6.8	3.21	1	0	31	0	3.25	1	21.92	0
1692	20.7	0	0	15.615	0.4537	2	2	1	2	1	106	0	0	0	0	6	2	0	1	4	27294.3	0	5.9	1.73	1	0	165	0	40.32	3	63.5	1
1693	12.6	0	0	19.556	0.4787	1	0	1	1	1	130	0	0	0	0	6	2	0	1	4	27392.6	0	5.6	1.05	1	0	18	0	2.41	1	22.33	0
1694	19.13	0	1	17.188	0.4944	2	2	1	2	1	116	0	0	0	0	8	3	0	0	5	34287.7	0	7.1	1.59	1	0	12	0	0	0	22	0
1695	12.33	0	1	18.079	0.4511	1	0	1	1	1	118	0	0	0	1	8	3	0	1	6	45834.2	0	5.9	1.03	1	0	43	0	2.49	0	21.75	0
1696	17.37	0	0	17.361	0.4243	2	2	1	2	1	119	0	0	0	0	6	2	0	0	5	36953.9	0	6.8	1.45	1	0	59	0	3.57	1	18.17	1
1697	13.73	0	1	20.453	0.4798	1	2	1	4	1	112	0	0	0	0	3	1	1	1	10	26118.7	0	13.2	1.14	1	0	45	0	0	1	21.67	0
1698	18.73	0	0	15.59	0.5066	1	3	1	2	1	129	0	0	0	1	6	2	0	1	4	41589.8	0	6	1.56	1	0	28	0	0	2	18	1
1699	7.83	0	0	12.449	0.3444	1	0	1	1	1	127	0	0	0	0	6	2	0	0	5	25929.4	0	4.8	0.65	1	0	27	0	23.2	1	47.42	0
1700	14.13	0	0	16.437	0.4655	1	0	0	3	0	124	0	0	0	0	6	2	1	1	5	18169.5	0	12	1.18	1	0	32	0	4.12	1	18.5	0
1701	8.07	0	1	15.138	0.3636	1	0	1	3	1	110	0	0	0	0	7	2	0	0	10	19983.3	0	11.8	0.67	1	0	31	0	7.3	0	21.92	0
1702	22.87	0	0	15.724	0.5927	1	1	1	4	1	131	0	0	0	0	7	2	0	0	4	37552.8	0	6.6	1.91	1	1	203	0	65.3	1	88.25	0
1703	110.8	2	0	14.286	1.0435	1	3	1	4	1	128	1	0	0	0	10.3	4	1	1	7	93970.6	0	6.6	9.23	1	0	59	0	2.44	0	15.33	0
1704	128.4	2	1	15.341	1.093	1	3	1	2	1	149	0	0	0	0	6	2	1	1	6	18293.5	0	5	10.7	1	0	26	0	3.09	1	19.42	0
1705	96.3	2	1	13	0.7218	1	0	1	3	1	190	1	0	0	0	7	2	1	1	21	131697	0	9.8	8.03	1	0	34	0	22.57	2	46.25	0
1706	118	2	0	16.421	0.7475	2	2	1	3	1	134	1	0	0	0	8	3	1	1	9	41272	0	5	9.83	1	0	31	0	0	0	21.17	0
1707	53.27	1	0	13.581	0.5598	1	1	0	2	0	135	0	0	0	1	3	1	0	1	4	12122.3	0	6.4	4.44	1	0	14	0	3.12	1	19	0
1708	29.53	1	0	14.598	0.4902	2	3	1	3	1	136	0	0	0	0	3	1	0	1	4	23379	0	7.7	2.46	1	0	9	0	3.05	0	23	1
1709	26.37	1	0	15.496	0.5416	1	1	1	1	0	126	0	0	0	1	6	2	0	1	6	29230.2	0	4	2.2	1	0	43	0	4.14	0	21.5	0
1710	24.03	1	1	16.142	0.5528	2	3	1	3	1	119	0	0	0	0	6	2	1	1	4	20545.9	0	6.9	2	1	0	38	0	7.05	1	18.58	1
1711	47.3	1	0	15.1	0.638	2	3	1	4	1	125	0	0	0	0	6	2	0	1	6	19803.2	0	7.3	3.94	1	0	26	0	2.55	1	23.58	0
1712	62.53	1	0	11.668	0.7113	2	0	1	4	1	143	0	0	0	0	6	2	1	1	4	25335.5	0	7.8	5.21	1	0	22	0	2.28	1	23.08	0
1713	45.47	1	0	14.05	0.7207	2	2	1	4	1	127	1	0	0	0	6	2	0	1	11	19003.7	0	7.8	3.79	1	0	44	0	21.53	2	69.83	0
1714	48.13	1	0	14.008	0.5415	1	2	1	3	1	147	1	0	0	0	5.6	1	0	1	12	29420.2	0	8.7	4.01	1	0	27	0	2.5	0	16.5	0
1715	55.9	1	0	15.238	0.7	1	2	1	2	1	139	0	0	0	0	3	1	0	1	6	22071.2	0	6.2	4.66	1	0	100	0	26.04	3	45.42	0
1716	34.6	1	1	15.095	0.5621	1	3	1	3	1	125	0	0	0	0	6	2	0	1	5	28273.2	0	4.2	2.88	1	0	60	0	29	4	310.5	0
1717	56.87	1	1	13.803	0.695	2	3	1	4	1	126	0	0	0	1	6.5	2	0	1	4	20871.5	0	7.2	4.74	1	0	40	0	0	1	18.5	0
1718	45.17	1	0	15.734	0.6218	1	1	1	2	1	130	1	0	0	0	10.3	4	0	1	6	32875.3	0	6.7	3.76	1	0	63	0	2.32	0	20	0
1719	53.67	1	1	16.86	0.7895	1	0	0	1	1	138	0	0	0	1	6	2	0	1	5	27695.7	0	5.1	4.47	1	0	36	0	1.35	0	21.67	0
1720	14.93	0	1	16.192	0.4531	1	1	0	2	1	123	0	0	0	0	3	1	0	0	4	29260.9	0	6.6	1.24	1	0	112	0	254.26	4	377.83	1
1721	23.17	0	1	14.172	0.483	1	3	1	1	1	137	0	0	0	0	6	2	0	1	6	28854.6	0	4.4	1.93	1	0	23	0	2.48	1	19.58	1
1722	10.2	0	0	17.301	0.3887	1	0	1	2	1	114	0	0	0	1	3	1	0	0	7	30246.1	0	4.6	0.85	1	0	38	0	1.52	1	22.17	0
1723	17.3	0	1	14.175	0.4574	1	3	1	3	1	117	0	0	0	1	6	2	0	0	4	176392	0	4.9	1.44	1	0	42	0	17.24	1	41.5	0
1724	3.9	0	0	15.088	0.3161	1	0	0	1	1	104	0	0	0	0	3	1	0	1	8	28149.3	0	7.9	0.33	1	0	72	0	3.31	0	20.25	0
1725	21.97	0	0	14.872	0.4773	1	1	0	1	1	126	0	0	0	1	3	1	1	1	7	18222.2	0	11	1.83	1	0	65	0	3.51	2	42.08	0
1726	22.8	0	1	15.677	0.499	2	2	1	2	1	161	0	0	0	0	6	2	0	0	5	26474.7	0	4.2	1.9	1	0	45	0	14.3	1	46	0
1727	90.97	2	0	16.599	0.7306	1	0	1	2	1	132	0	0	0	0	6.5	2	1	1	5	22533.7	0	5.3	7.58	1	0	46	0	2.24	0	21.83	0
1728	84.63	2	1	16.512	0.9465	1	3	1	1	1	127	0	0	0	0	6	2	1	1	4	26330.6	0	7	7.05	1	0	82	0	19.18	2	41.33	0
1729	150.1	2	1	14.277	0.9442	2	2	1	4	1	164	0	0	0	1	10.8	4	0	1	6	62690.4	0	6.3	12.51	1	0	59	0	2.29	0	22.5	1
1730	72.1	2	0	15.391	0.6637	1	1	1	2	1	122	0	0	0	0	6	2	0	1	4	27160.6	0	6	6.01	1	0	35	0	2.25	0	16.33	0
1731	60.97	1	0	15.097	0.6573	1	0	1	1	1	131	0	0	0	0	6	2	0	1	4	18854.3	0	8.4	5.08	1	0	36	0	15.2	0	20.33	0
1732	63.1	1	0	13.668	0.6441	2	2	1	2	1	138	1	0	0	0	6.5	2	0	0	6	22473.1	0	4.4	5.26	1	0	85	0	92.35	4	113.67	1
1733	55.73	1	0	15.575	0.7178	2	3	1	3	1	127	0	0	0	1	6	2	0	0	4	27193.5	0	5.3	4.64	1	0	38	0	5	0	19.25	0
1734	54.7	1	1	15.647	0.6892	1	2	1	3	1	136	0	0	0	0	7	2	0	1	7	20772.2	0	5.3	4.56	1	0	109	0	116.55	2	139.17	0
1735	28	1	0	13.827	0.5292	1	0	1	1	1	136	0	0	0	0	7	2	0	1	4	29528.2	0	5.8	2.33	1	0	30	0	5.35	1	18.08	0
1736	26.53	1	0	15.108	0.5348	2	2	1	1	1	112	0	0	0	0	8	3	0	1	5	31183.2	0	6.5	2.21	1	0	52	0	3	0	17.5	1
1737	48.43	1	1	13.374	0.6841	1	0	0	1	1	120	0	0	0	0	6	2	0	1	4	31029.2	0	9.5	4.04	1	0	112	0	69.21	0	92.25	0
1738	50.7	1	1	15.379	0.6733	2	1	1	2	1	130	1	0	0	0	5.6	1	0	1	6	28110.2	0	6.1	4.23	1	0	20	0	7.09	1	17.08	0
1739	68.63	1	0	13.313	0.7305	1	3	1	1	0	128	0	0	0	0	6	2	1	1	5	29536.8	0	11.3	5.72	1	0	27	0	3	1	22.92	0
1740	57.17	1	1	13.172	0.6601	1	2	1	3	1	128	0	0	0	0	7	2	0	1	6	18392.6	0	5.8	4.76	1	1	135	0	48.23	2	211.17	1
1741	64.9	1	1	13.795	0.6756	1	3	1	4	1	125	0	0	0	1	6	2	0	1	4	57387.1	0	7	5.41	1	0	87	0	20.13	2	45	0
1742	36.37	1	0	14.147	0.5713	1	3	1	2	1	134	0	0	0	0	3	1	0	1	7	24877.8	0	7.2	3.03	1	0	31	0	0	1	22.83	0
1743	175.13	3	0	14.63	1.1946	2	3	1	3	1	145	0	0	0	0	6	2	0	1	9	36098.5	0	5.7	14.59	1	0	48	0	5.3	0	18.17	0
1744	188.5	3	0	18.195	1.4254	2	3	1	3	0	146	1	0	0	0	8	3	0	1	7	45478.4	0	7	15.71	1	0	36	0	4.05	0	22.92	0
1745	19.73	0	1	16.609	0.5323	2	3	1	4	1	113	0	0	0	0	6	2	0	1	5	19149.4	0	5.7	1.64	1	0	15	0	3	1	23.17	0
1746	16.67	0	1	15.222	0.4566	2	2	1	2	1	98	0	0	0	0	8	3	0	0	6	41990.7	0	8.1	1.39	1	0	29	0	4.37	0	22.25	0
1747	13.7	0	1	12.397	0.3965	1	0	1	3	1	110	0	0	0	0	6	2	0	1	4	21988.4	0	4.7	1.14	1	0	35	0	0	1	15.33	0
1748	11.73	0	0	14.464	0.4367	1	0	1	2	1	122	0	0	0	1	7	2	0	0	5	24239.4	0	8.2	0.98	1	0	34	0	1.41	0	17.67	0
1749	22.23	0	0	12.812	0.3419	1	0	1	4	0	122	0	0	0	1	7	2	1	1	13	21171.8	0	17	1.85	1	0	38	0	11	1	15.33	0
1750	14.13	0	1	14.543	0.4211	1	1	1	1	0	146	0	0	0	0	6	2	0	0	20	27183.1	0	7.7	1.18	1	0	61	0	1.39	1	20	0
1751	79.77	2	1	20.794	0.9373	1	1	1	4	1	139	1	0	0	0	8	3	1	1	7	50017.7	0	6.3	6.65	1	0	21	0	3.37	0	18.08	1
1752	95.83	2	0	15.203	0.8865	1	2	1	4	1	132	1	0	0	1	9	3	1	1	6	225870	0	4.9	7.99	1	0	69	0	26.58	2	48	0
1753	79.67	2	1	16.529	0.7817	1	3	1	4	1	105	0	0	0	0	7	2	1	1	4	29080.6	0	12.4	6.64	1	1	102	0	5.35	0	20.75	0
1754	126.23	2	0	15.209	0.9746	2	3	1	4	1	127	0	0	0	0	6	2	0	1	4	28054.8	0	5.6	10.52	1	0	45	0	2.29	1	22.08	0
1755	99.1	2	1	13.572	0.8274	1	0	1	3	1	141	1	0	0	0	8	3	1	1	4	31872.4	0	6.3	8.26	1	0	43	0	8.27	0	21.92	0
1756	85.33	2	1	14.545	0.7333	1	3	1	2	0	196	1	0	0	0	8	3	1	1	6	33429.5	0	10.1	7.11	1	0	45	0	2.25	1	22.33	0
1757	26.1	1	0	13.283	0.5273	1	0	1	3	1	124	0	0	0	0	6	2	0	1	4	27205.4	0	4.5	2.18	1	0	16	0	3.05	1	19.92	0
1758	46.37	1	1	13.196	0.6329	2	2	1	4	1	135	1	0	0	0	6	2	0	1	6	19949.3	0	5.1	3.86	1	0	53	0	2.35	1	22.08	0
1759	62.23	1	1	13.276	0.7883	1	0	1	2	1	127	0	0	0	0	7	2	0	1	4	24588.8	0	5.7	5.19	1	0	93	0	68.52	0	92	1
1760	41	1	1	18.068	0.6768	2	3	1	4	1	136	0	0	0	0	6	2	0	1	4	24476.9	0	5.6	3.42	1	0	36	0	1.5	0	21.33	0
1761	57.13	1	0	12.976	0.6185	1	3	1	2	1	122	0	0	0	0	8	3	0	1	8	44964.8	0	6.8	4.76	1	0	35	0	2.31	1	22.83	0
1762	43.13	1	0	11.967	0.5339	2	3	1	3	1	121	0	1	0	1	8	3	0	1	5	22224.1	0	4.8	3.59	1	0	18	0	7.13	2	22.33	0
1763	47.27	1	0	17.109	0.7102	2	2	1	3	1	125	0	0	1	1	3	1	0	1	4	15706.4	0	4	3.94	1	0	14	0	3.14	1	18.33	0
1764	30.43	1	1	14.713	0.5826	1	3	0	4	1	110	0	0	0	1	6.5	2	0	1	4	26781.3	0	4.9	2.54	1	0	77	0	2.23	2	21.08	0
1765	53.2	1	1	15.571	0.6775	2	3	1	3	1	135	0	0	0	0	6	2	0	1	5	27789.6	0	3.3	4.43	1	0	40	0	146.39	3	213.58	0
1766	59.7	1	0	17.061	0.7196	2	3	1	3	1	132	0	0	0	0	3	1	0	1	4	26117.6	0	3.7	4.98	1	0	22	0	0	1	21.25	0
1767	46.77	1	1	15.724	0.5927	2	3	1	3	1	143	0	0	0	0	7	2	0	1	4	27130.1	0	3.5	3.9	1	0	16	0	2.03	1	17.67	0
1768	44.83	1	1	17.545	0.616	1	3	1	2	1	113	1	0	0	0	8	3	0	1	4	41903.8	0	5	3.74	1	0	97	0	21.09	1	45.17	0
1769	38.4	1	0	14.815	0.5477	1	3	1	4	1	136	0	0	0	0	3	1	0	0	4	16986.9	0	5.5	3.2	1	0	67	0	2.45	2	21.67	0
1770	38.63	1	1	15.191	0.611	1	2	1	2	1	144	0	0	0	0	6	2	0	1	6	27062.3	0	8.4	3.22	1	0	42	0	2.41	1	23	1
1771	28.23	1	0	14.453	0.5683	1	0	0	2	1	129	0	0	0	0	7	2	1	1	4	26836.2	0	5	2.35	1	0	107	0	25.53	3	67.25	0
1772	210.43	3	1	20.523	1.9153	2	3	1	1	1	150	0	0	0	0	6	2	0	1	5	24418.7	0	5.8	17.54	1	0	26	0	3.27	0	22.08	0
1773	175.6	3	1	21.228	1.4818	2	2	1	2	0	153	1	0	1	0	6	2	0	1	7	72073.9	0	9.2	14.63	1	0	124	0	24.22	3	44.42	1
1774	171.53	3	0	17.942	1.336	2	3	1	4	1	133	0	0	0	1	3	1	0	1	6	18426.6	0	4.6	14.29	1	0	31	0	3	1	22.75	0
1775	19.27	0	0	12.738	0.4098	1	0	0	3	0	112	0	0	0	1	6.5	2	0	0	12	20688.5	0	4.2	1.61	1	0	31	0	4	1	22.5	0
1776	20.33	0	0	13.459	0.4293	1	0	1	3	0	128	0	0	0	1	7	2	0	1	5	58769.4	0	6.4	1.69	1	0	42	0	7	1	21.5	0
1777	13.13	0	1	15.705	0.4204	2	3	1	4	1	89	0	0	0	0	3	1	0	1	5	15916.1	0	4.9	1.09	1	0	29	0	4.35	3	19.17	1
1778	16.1	0	0	15.387	0.4944	1	0	1	2	1	126	0	0	0	0	6	2	0	0	4	24318.9	0	5.2	1.34	1	0	90	0	18.4	0	41.67	1
1779	14.07	0	1	17.778	0.4564	1	0	1	4	1	97	0	0	0	0	3	1	0	1	9	22352.8	0	7.2	1.17	1	0	136	0	24.19	2	68.25	1
1780	82.23	2	1	15.748	0.9466	1	0	0	1	1	145	0	0	0	0	6	2	0	1	5	26225.5	0	6.9	6.85	1	0	51	0	2.55	0	20.92	0
1781	110.43	2	0	11.357	0.823	1	0	1	1	1	126	0	0	0	1	6	2	0	0	4	36034.8	0	6.6	9.2	1	0	50	0	2.27	2	15.17	0
1782	75.67	2	0	22.917	1.0488	2	2	1	3	1	132	1	0	0	0	8	3	1	1	4	63653.3	0	8.5	6.31	1	0	21	0	2.18	3	16.92	1
1783	150.8	2	0	17.288	1.3243	1	2	1	2	1	144	0	0	1	0	7	2	1	1	5	33754.6	0	6.5	12.57	1	0	37	0	2.13	0	23.67	0
1784	31.3	1	1	14.348	0.6031	1	0	1	1	1	127	1	0	0	0	8	3	0	1	4	61112.3	0	7.2	2.61	1	0	33	0	1.52	1	25.83	0
1785	36	1	0	15.203	0.6401	2	3	0	2	1	122	0	0	0	0	6	2	0	0	4	28108	0	4.6	3	1	0	30	0	0	2	22.75	0
1786	30.87	1	0	14.797	0.5203	2	3	1	4	1	122	0	0	0	0	6.5	2	1	1	5	18943.2	0	5.5	2.57	1	1	170	0	117.49	4	693.58	1
1787	46.23	1	1	15.031	0.5795	2	3	1	3	1	128	0	0	1	1	8	3	0	1	5	39439.5	0	5.8	3.85	1	0	31	0	2.1	1	18	0
1788	69.77	1	1	16.732	0.744	1	1	1	4	1	138	0	0	0	0	6	2	0	1	6	23922.4	0	3.6	5.81	1	0	61	0	16.1	0	40	0
1789	27.4	1	1	15.59	0.5066	1	2	1	2	0	143	0	0	0	1	3	1	1	1	7	34586.2	0	7.1	2.28	1	0	43	0	7.07	1	15.17	0
1790	33.4	1	0	15.496	0.5416	1	2	1	2	1	114	0	0	0	1	6.5	2	1	1	4	50811	0	4.8	2.78	1	0	47	0	4.52	0	17.42	0
1791	37.2	1	1	15.005	0.5697	2	2	1	3	1	120	0	0	1	0	6	2	0	0	4	24186.8	0	6.6	3.1	1	0	19	0	2.34	1	22.5	0
1792	68.7	1	1	14.5	0.6346	2	3	1	2	1	114	0	0	0	0	3	1	0	1	4	27341.2	0	8.5	5.73	1	0	20	0	2.4	0	17.83	0
1793	36.87	1	0	13.455	0.575	1	3	1	3	1	128	0	0	0	0	5	1	0	1	6	62082.8	0	5.5	3.07	1	0	33	0	2.45	1	21.75	0
1794	57.6	1	0	14.488	0.762	2	2	1	3	1	119	0	0	1	0	5	1	0	1	4	30805.5	0	6.7	4.8	1	0	25	0	2.35	1	18.33	0
1795	177.23	3	0	15.43	1.325	2	2	1	2	1	141	0	0	0	1	3	1	0	1	7	33471.2	0	5.4	14.77	1	0	53	0	2.44	0	17.83	1
1796	163.9	3	1	20.202	1.5877	1	2	1	1	1	132	0	0	0	0	6	2	0	1	9	28008.9	0	13.4	13.66	1	0	47	0	4.06	2	22.58	0
1797	14.4	0	1	14.844	0.4595	2	3	0	4	1	81	0	0	0	1	3	1	0	1	12	25396	0	9	1.2	1	0	31	0	2.45	2	19.33	0
1798	15.23	0	0	15.87	0.3972	2	3	1	2	1	158	0	0	0	0	6	2	1	1	15	33067.6	0	10.2	1.27	1	0	63	0	21.17	2	43.75	0
1799	17.47	0	0	16.805	0.5073	1	2	1	1	1	152	0	0	0	0	6	2	0	0	10	25958.7	0	3.9	1.46	1	0	29	0	4.4	0	16.92	0
1800	5.33	0	1	16.299	0.3608	1	0	0	3	1	124	0	0	0	0	7	2	0	1	5	24266.5	0	6.4	0.44	1	0	29	0	3.3	2	22	0
1801	97.43	2	1	13.542	0.8062	1	3	1	2	1	122	0	0	0	0	6	2	1	1	4	18719.1	0	8	8.12	1	0	21	0	4.15	2	22.83	0
1802	95.7	2	0	11.153	0.75	2	0	1	3	1	179	0	0	0	0	3	1	0	1	7	25967	0	7.2	7.98	1	0	112	0	15.25	3	37.83	0
1803	86.17	2	1	14.514	0.8347	2	2	1	3	1	136	0	1	0	0	7.5	2	1	1	5	38173.4	0	5.1	7.18	1	0	107	0	22.47	0	46.33	0
1804	149.5	2	1	16.531	1.1225	1	3	1	2	1	143	1	0	0	0	10.3	4	1	1	6	60985.8	0	7.7	12.46	1	0	31	0	3.48	1	22.25	0
1805	122.7	2	0	14.438	0.9387	2	2	1	2	1	142	1	0	0	0	8	3	0	1	7	53523.6	0	7.9	10.23	1	0	110	0	23	0	39.92	0
1806	27.77	1	1	20.761	0.5951	1	0	1	3	1	127	0	0	0	0	6	2	1	1	7	16719.2	0	14.7	2.31	1	0	29	0	2.33	1	18.42	0
1807	28.13	1	1	18.438	0.5121	2	3	1	4	1	124	0	0	0	1	6	2	0	1	7	28930.7	0	3.4	2.34	1	0	26	0	2.27	1	18.5	0
1808	36.37	1	0	15.242	0.4743	2	3	1	4	1	96	0	0	0	0	3	1	0	1	12	27907.3	0	6.6	3.03	1	0	26	0	3.31	0	20.58	0
1809	38.6	1	0	15.734	0.6218	2	2	1	4	1	130	0	0	0	0	8	3	0	1	4	21989.7	0	6.3	3.22	1	0	23	0	0	1	23.5	0
1810	27.93	1	1	15.873	0.5112	2	3	1	4	1	120	1	0	0	1	9	3	0	1	4	80110.8	0	5.3	2.33	1	0	49	0	2.2	1	18.83	0
1811	26.03	1	0	15.164	0.4997	2	1	1	2	1	130	0	0	0	0	6	2	0	0	4	19486.8	0	4	2.17	1	0	26	0	4.3	1	19.17	0
1812	25.17	1	0	13.495	0.4798	1	0	0	3	1	132	0	0	0	0	6	2	0	1	3	26716.6	0	5.7	2.1	1	0	50	0	2.53	1	18.5	1
1813	49.87	1	0	16.34	0.694	1	3	1	3	1	147	0	0	0	0	6	2	0	1	9	20371.9	0	7.6	4.16	1	0	40	0	4.35	0	22.5	0
1814	42.83	1	1	13.499	0.6494	2	2	1	3	1	133	0	0	0	0	6.5	2	0	1	4	25767.1	0	6	3.57	1	0	15	0	1.47	1	16.58	0
1815	46.97	1	1	16.271	0.555	1	3	1	2	1	135	0	0	0	0	6	2	0	1	5	26657.8	0	5.4	3.91	1	0	48	0	2.48	1	21.33	0
1816	47.87	1	1	15.587	0.6679	1	0	1	1	1	123	0	0	0	0	6.3	2	0	1	4	19483.4	0	5.5	3.99	1	0	32	0	11.21	1	18.58	0
1817	42.87	1	1	14.183	0.5812	1	3	1	3	1	107	0	0	0	0	6	2	0	1	4	21500.9	0	4.9	3.57	1	0	82	0	2.04	0	17.83	0
1818	64.6	1	0	13.196	0.6329	1	3	1	4	1	120	0	0	0	0	7	2	0	1	4	33724.8	0	4.8	5.38	1	0	52	0	0	0	23.58	0
1819	32.17	1	1	13.872	0.5037	1	0	1	2	0	154	1	0	0	0	10.3	4	0	1	9	51902.6	0	7.6	2.68	1	0	32	0	4.1	1	21.33	0
1820	28.37	1	1	16.79	0.5831	2	3	1	2	0	128	1	0	0	0	8	3	1	1	6	33754.3	0	10.2	2.36	1	0	17	0	2.3	0	17	0
1821	67.73	1	1	13.328	0.5903	1	3	1	4	1	131	0	0	0	0	6	2	0	1	4	25013.7	0	7.5	5.64	1	0	21	0	3	0	15.83	0
1822	176.13	3	0	17.598	1.2208	1	1	1	1	1	142	0	0	0	0	7	2	0	1	5	31072.6	0	5.1	14.68	1	0	36	0	2.16	0	21.67	0
1823	18.57	0	1	16.142	0.5528	1	0	0	2	1	124	0	0	0	0	3	1	0	0	4	26617.1	0	6.8	1.55	1	0	23	0	0	0	19.5	0
1824	13.6	0	1	19.044	0.4819	1	0	1	2	1	103	0	0	0	0	6	2	0	0	5	25780.1	0	8.2	1.13	1	0	40	0	3.47	2	25.92	0
1825	21.73	0	1	15.467	0.4867	2	3	1	3	1	124	0	0	0	0	3	1	1	1	4	19120.7	0	13.1	1.81	1	0	33	0	3.31	0	17.25	0
1826	23.93	0	1	16.529	0.5594	1	3	1	3	1	131	0	0	0	0	6	2	0	0	6	30608	0	10.8	1.99	1	0	19	0	1.36	0	16.08	0
1827	18.07	0	0	12.813	0.4269	1	3	1	3	1	108	0	0	0	1	6	2	0	1	6	20353	0	4	1.51	1	0	33	0	2.55	0	18.83	0
1828	9.33	0	1	17.422	0.4518	1	0	0	1	0	123	0	0	0	1	3	1	0	0	5	24365.9	0	10.9	0.78	1	0	20	0	0	0	17.42	0
1829	11.83	0	1	19.516	0.4592	1	2	0	4	1	137	0	0	0	0	6	2	0	1	15	43626.3	0	8.3	0.99	1	0	24	0	3.03	1	22.25	0
1830	21.83	0	0	15.235	0.5008	1	0	0	4	1	133	0	0	0	0	7	2	0	0	8	22585.6	0	7.3	1.82	1	0	16	0	0	2	23.67	0
1831	6.57	0	1	13.812	0.3397	2	3	1	3	1	97	0	0	0	0	6	2	0	1	12	17899.4	0	4.8	0.55	1	0	36	0	2.17	1	23.17	0
1832	16.93	0	0	15.938	0.4761	1	3	1	2	1	115	0	0	0	0	3	1	0	0	4	18157.3	0	5.2	1.41	1	0	36	0	0	2	22	0
1833	16.13	0	1	14.543	0.4211	2	2	0	2	0	119	0	0	0	0	6	2	1	1	10	28850.8	0	13.3	1.34	1	0	20	0	0	1	16.25	0
1834	120.9	2	1	15.527	1.0763	2	2	1	2	1	147	1	0	0	0	8	3	1	1	6	79251.7	0	5.6	10.08	1	0	34	0	1.2	2	22.67	0
1835	146.27	2	0	14.074	1.103	2	2	1	4	1	150	0	0	0	0	6	2	1	1	5	16217.5	0	11.6	12.19	1	0	43	0	2	0	19.33	0
1836	49.17	1	0	15.618	0.639	1	2	1	4	0	113	0	1	0	0	6	2	0	1	4	28292.6	0	7.7	4.1	1	0	24	0	3	1	23.33	0
1837	34.33	1	0	18.75	0.5164	2	2	1	2	1	158	0	0	0	0	7	2	1	1	8	24607	0	7	2.86	1	0	35	0	0	0	22.42	0
1838	40.77	1	1	13.817	0.5918	2	2	1	3	0	124	0	0	0	1	6.5	2	1	1	5	47866.8	0	9.7	3.4	1	0	32	0	3.5	0	18.83	0
1839	44.93	1	1	16.367	0.6442	1	3	1	4	1	135	0	0	0	1	7.5	2	0	1	5	34967	0	4.6	3.74	1	0	73	0	5.55	2	43.42	0
1840	47.7	1	0	15.5	0.6562	2	2	1	3	0	127	0	1	0	0	6.5	2	0	1	4	31046.5	0	6	3.98	1	0	34	0	2.2	1	22.75	0
1841	46.33	1	1	19.048	0.7826	1	3	1	3	0	143	0	0	0	0	3	1	1	1	4	26819.2	0	6.7	3.86	1	0	19	0	2.19	0	18.75	1
1842	55.97	1	1	15.489	0.6658	1	0	1	1	1	125	0	0	0	0	6	2	0	1	6	27212.8	0	10.4	4.66	1	0	33	0	0.12	0	22.25	0
1843	45.53	1	0	13.807	0.5644	2	3	1	4	0	138	0	0	0	0	7	2	0	1	7	28760.5	0	5.9	3.79	1	0	26	0	3.19	1	23.08	0
1844	58.57	1	1	14.07	0.741	1	0	1	1	1	91	1	0	0	0	8	3	0	1	4	29023.9	0	6	4.88	1	0	28	0	3	0	15.25	0
1845	182.6	3	0	16.93	1.3749	1	0	1	3	1	117	0	0	0	0	3	1	0	1	5	27459.8	0	5.1	15.22	1	0	29	0	1.3	0	16.5	0
1846	167.23	3	0	19.501	1.2851	1	2	1	1	0	118	1	0	0	0	10.3	4	0	1	7	102966	0	8.9	13.94	1	0	25	0	0	1	23.5	0
1847	16.23	0	1	15.387	0.4944	1	1	1	2	0	137	0	0	0	0	6	2	0	0	10	28446.5	0	7.4	1.35	1	0	31	0	0	1	17.67	0
1848	16.6	0	0	12.818	0.419	2	3	1	3	1	140	0	0	0	0	6	2	0	1	9	19216.7	0	6.8	1.38	1	0	20	0	0	0	22.5	0
1849	23.93	0	0	13.493	0.4137	1	3	1	3	1	121	0	0	0	1	6	2	0	1	6	39326.1	0	6.1	1.99	1	0	29	0	2.05	0	15.5	0
1850	9.23	0	1	15.594	0.3609	1	1	1	2	1	160	0	0	0	0	6	2	0	1	9	27106.7	0	7.2	0.77	1	0	46	0	0	1	22.58	0
1851	7.63	0	0	16.213	0.3517	2	3	0	2	1	119	0	0	0	1	6	2	0	1	11	42603.6	0	5.9	0.64	1	0	20	0	0	0	18.83	0
1852	20.73	0	0	15.84	0.3557	2	3	1	3	0	211	0	0	0	0	6.5	2	0	1	7	27185.8	0	4.9	1.73	1	0	29	0	2.1	1	22.33	0
1853	107.33	2	0	13.694	0.9247	1	1	1	1	1	137	0	0	0	1	6	2	1	1	7	30163	0	8.9	8.94	1	0	40	0	3	1	20.08	0
1854	82.57	2	1	14.88	0.9201	1	1	1	2	1	124	0	0	0	0	7	2	1	1	4	20542.3	0	6.9	6.88	1	0	34	0	3.34	2	22.5	0
1855	100.27	2	0	11.891	0.718	1	1	1	1	1	109	1	0	0	0	8	3	1	1	5	26282.1	0	6.4	8.36	1	0	88	0	4.5	0	21.58	0
1856	121.83	2	0	15.36	0.9129	1	2	1	3	0	135	0	0	0	0	3	1	0	0	6	27448.8	0	7.5	10.15	1	0	30	0	0	0	19.17	0
1857	131.67	2	1	29.136	1.3489	1	0	1	4	1	127	0	0	0	0	6.3	2	1	1	5	32187	0	5	10.97	1	0	43	0	0	1	18.42	0
1858	149.43	2	0	12.495	1.05	2	3	1	2	1	145	1	0	1	0	8	3	1	1	7	59154.6	0	7	12.45	1	0	43	0	5.19	0	22.67	0
1859	117.63	2	1	29.864	1.8261	2	3	1	4	1	142	0	0	0	1	6	2	1	1	9	24684.3	0	6.2	9.8	1	0	57	0	4.11	1	21.33	0
1860	39.03	1	1	15.165	0.5915	1	3	1	2	1	133	0	0	0	0	6	2	0	0	4	17817	0	5.9	3.25	1	0	14	0	0.25	1	19.83	0
1861	39.23	1	0	15.553	0.6871	1	3	0	1	1	115	0	0	0	1	6.5	2	0	1	5	27893.6	0	6.8	3.27	1	0	36	0	3.28	2	22.42	0
1862	52.77	1	0	19.048	0.7826	1	0	1	4	0	132	0	1	0	0	7	2	0	1	6	32160.8	0	7.5	4.4	1	0	29	0	3.21	0	16.75	0
1863	47.43	1	0	15.979	0.6762	1	0	0	2	1	139	0	0	0	0	3	1	1	1	4	23503.7	0	5.7	3.95	1	0	28	0	4.32	0	17	0
1864	45.6	1	1	12.819	0.6238	2	3	0	3	1	125	0	0	0	1	8	3	1	1	4	89328.8	0	6	3.8	1	0	39	0	0	2	23.17	0
1865	38.27	1	0	17.701	0.6803	2	3	1	1	1	101	0	0	0	0	6	2	0	1	6	20285.4	0	7.2	3.19	1	1	150	0	42.08	4	592.75	1
1866	44.03	1	0	13.256	0.5095	2	3	1	2	1	139	0	0	0	0	3	1	0	1	5	24681.7	0	6.5	3.67	1	0	65	0	2.55	0	26.5	0
1867	43.2	1	0	14.83	0.6906	2	3	0	4	1	134	0	0	0	0	3	1	0	1	3	19509.9	0	6.7	3.6	1	0	14	0	1	0	16.17	0
1868	30	1	0	16.766	0.5443	1	0	0	1	1	141	0	0	0	0	6	2	0	1	11	19385.3	0	4.6	2.5	1	0	29	0	2	1	19.58	0
1869	31.63	1	1	25.299	0.5664	1	1	0	1	1	173	0	1	0	0	3	1	1	1	7	25522.7	0	16	2.64	1	0	14	0	1.48	1	23.25	0
1870	38.87	1	1	12.169	0.4637	1	3	1	3	1	127	0	0	0	0	6	2	0	1	6	26892.2	0	6.1	3.24	1	0	13	0	0	1	17.5	0
1871	42	1	1	14.802	0.6509	1	3	0	4	1	128	0	0	0	1	6	2	0	1	4	25677.4	0	6.3	3.5	1	0	43	0	6.5	1	24.92	1
1872	44.67	1	1	18.381	0.7469	1	0	0	2	1	128	0	0	0	0	6	2	0	0	6	25091	0	6.2	3.72	1	0	34	0	0	0	16.83	0
1873	41.63	1	1	15.553	0.6871	2	2	1	4	1	143	0	0	0	0	7	2	0	1	4	30480.5	0	6.1	3.47	1	0	38	0	0.11	1	22.92	0
1874	52.93	1	0	16.024	0.6974	1	3	1	3	1	121	0	0	0	0	6	2	0	1	5	18431.5	0	13.4	4.41	1	0	17	0	0	2	19.17	0
1875	46.5	1	1	17.44	0.5648	2	2	1	1	1	132	1	0	0	0	3	1	0	1	9	20726.4	0	6.7	3.88	1	0	18	0	2	2	17.67	0
1876	47.43	1	1	13.06	0.5933	1	3	1	1	1	118	0	0	0	0	6	2	0	1	4	26090.7	0	5.3	3.95	1	0	34	0	6.25	2	21.42	0
1877	25.83	1	0	15.448	0.5043	2	3	1	3	1	128	0	1	0	1	8	3	0	1	5	37630.2	0	5.4	2.15	1	0	159	0	69.35	4	836.75	1
1878	66.67	1	1	11.66	0.6387	1	3	1	4	1	125	0	0	0	1	7	2	0	1	4	23535.7	0	6.9	5.56	1	0	24	0	3.5	2	22.83	0
1879	36.87	1	1	16.049	0.5701	2	3	1	3	1	122	0	0	0	0	6	2	0	1	4	17605.6	0	4.1	3.07	1	0	82	0	118.32	2	165.17	0
1880	40.43	1	0	17.921	0.6328	1	1	0	2	1	119	0	0	0	0	6	2	0	0	4	26492.3	0	4.2	3.37	1	0	43	0	13.49	2	38.42	0
1881	25.7	1	1	17.301	0.5433	2	3	1	4	1	127	0	0	0	0	6.5	2	0	1	5	28041.5	0	8.7	2.14	1	0	26	0	3.16	1	17.25	0
1882	54.23	1	1	17.19	0.7972	1	0	0	3	0	135	1	0	0	0	8	3	0	1	7	29803.9	0	7	4.52	1	0	34	0	2.06	0	18.17	0
1883	52.87	1	0	19.818	0.6021	1	2	1	1	1	122	0	0	1	1	6	2	0	1	7	25001.3	0	4.2	4.41	1	0	72	0	69.08	2	92.25	0
1884	157.87	3	0	16.866	1.3081	2	2	1	4	1	131	1	0	1	1	8	3	0	1	4	82669	0	5.6	13.16	1	0	23	0	0	2	21	0
1885	162.43	3	1	17.942	1.336	1	2	1	4	1	156	0	0	0	0	7	2	0	1	6	33194.7	0	5.7	13.54	1	0	15	0	1.4	2	23.25	0
1886	164.17	3	0	18.718	1.2983	1	3	1	2	1	140	0	0	0	0	7	2	0	1	4	31485.4	0	5.7	13.68	1	0	27	0	1.25	0	20.17	0
1887	23.53	0	0	15.467	0.4867	2	2	1	4	1	117	0	0	0	0	7	2	0	1	7	29257.2	0	4.6	1.96	1	0	20	0	3.04	1	17.42	0
1888	6.27	0	0	15.138	0.3636	1	0	0	2	0	119	0	0	0	0	3	1	0	1	7	25072	0	4.6	0.52	1	0	31	0	7.3	2	23.92	0
1889	81.73	2	1	14.161	0.6085	2	3	1	4	1	122	0	0	0	0	7	2	1	1	3	26373.4	0	3.6	6.81	1	0	73	0	98.06	4	142	1
1890	92.8	2	1	22.222	1.0328	2	3	1	4	1	128	0	0	0	1	6	2	1	1	4	31145.1	0	4.7	7.73	1	0	53	0	3.4	0	19.08	0
1891	78.93	2	0	15.391	0.6637	1	1	0	2	0	121	0	0	0	0	3	1	0	1	5	19115.1	0	7.1	6.58	1	0	51	0	95.17	2	115.92	0
1892	91.27	2	0	13.76	0.864	1	1	1	1	1	115	0	0	0	0	6	2	1	1	5	25995.8	0	5.6	7.61	1	0	36	0	3.17	1	18.67	0
1893	84.4	2	0	10.708	0.7714	1	0	1	2	1	135	1	0	0	0	7	2	0	1	7	37657.6	0	8.3	7.03	1	0	113	0	3	3	133.75	0
1894	83.63	2	1	15.15	0.7382	2	3	1	3	0	130	0	0	0	0	3	1	0	1	4	14329.1	0	9.5	6.97	1	0	22	0	0	1	18.08	0
1895	128.83	2	0	12.426	0.8708	1	1	1	1	1	128	0	0	0	0	6	2	0	1	5	25688.7	0	10.5	10.74	1	0	84	0	0.23	2	44.25	1
1896	33.63	1	1	15.062	0.5523	2	3	1	1	1	132	0	0	0	0	3	1	0	1	5	15480.1	0	5.5	2.8	1	0	29	0	2.45	1	21	0
1897	48.6	1	1	15.93	0.6954	1	1	1	2	1	110	0	0	0	0	6	2	0	0	4	27273.8	0	7.6	4.05	1	0	93	0	5	0	45.42	0
1898	25.23	1	0	15.59	0.5066	2	3	1	3	1	124	0	0	0	1	3	1	0	0	7	28358.9	0	5.5	2.1	1	1	155	0	18.2	2	64.33	1
1899	28.93	1	0	16.548	0.5127	2	3	1	4	1	119	0	0	0	0	3	1	0	1	5	20412.2	0	5.1	2.41	1	0	53	0	3.21	0	23.08	0
1900	53.63	1	1	18.147	0.8756	1	0	0	3	1	132	0	0	0	1	7	2	0	1	3	29122.8	0	5.5	4.47	1	0	20	0	2.03	0	23.58	0
1901	25.8	1	0	16.954	0.5096	2	3	1	4	1	105	0	0	0	0	3	1	0	0	4	29544.6	0	6.3	2.15	1	0	48	0	5.08	0	18.42	0
1902	49.33	1	1	14.423	0.6713	1	2	1	3	1	125	0	0	0	0	7	2	0	1	6	25995.7	0	8.7	4.11	1	0	50	0	1	0	22.83	0
1903	30.67	1	0	14.873	0.5126	2	2	1	2	1	149	1	0	0	0	8	3	0	1	9	45585.3	0	7.3	2.56	1	0	12	0	3.44	0	19.42	0
1904	31.17	1	0	15.414	0.5219	2	3	1	3	1	134	0	0	0	0	6	2	0	1	6	33008.5	0	6.5	2.6	1	0	37	0	1.45	1	20.92	0
1905	62.33	1	0	16.916	0.7375	1	0	0	1	1	127	0	0	0	0	6	2	0	1	4	23372.3	0	8.5	5.19	1	0	42	0	4.39	2	26	0
1906	68.67	1	0	12.015	0.6305	1	3	1	3	0	123	1	0	0	0	8	3	0	1	4	31405.2	0	9.4	5.72	1	0	15	0	1.48	0	23.33	0
1907	58.93	1	1	14.674	0.7066	2	3	0	4	1	143	0	0	0	0	3	1	1	1	6	13079.8	0	23.8	4.91	1	0	18	0	3	2	19.5	0
1908	50.3	1	0	16.024	0.6974	1	1	1	4	1	117	0	0	0	0	7	2	0	1	7	23839.1	0	6	4.19	1	0	41	0	0	1	22.08	0
1909	5.33	0	1	13.886	0.3716	2	3	0	3	1	130	0	0	0	1	3	1	0	1	5	20342.6	0	6.6	0.44	1	0	11	0	4.3	1	18.25	0
1910	19.13	0	0	19.391	0.4863	1	1	0	4	1	128	0	0	0	0	6	2	0	0	8	24561.2	0	7.1	1.59	1	0	33	0	3.55	3	21.42	0
1911	16.47	0	1	15.703	0.4637	2	3	1	2	1	91	0	0	0	1	3	1	0	0	5	32294.6	0	6	1.37	1	0	43	0	2	0	23.42	0
1912	11.97	0	0	15.51	0.3844	2	3	1	1	1	110	0	0	0	0	6	2	0	1	4	21784.5	0	8.8	1	1	0	33	0	2.19	1	15.83	0
1913	10.6	0	1	19.378	0.4765	2	3	1	4	1	92	0	0	0	1	7	2	0	1	8	38536.3	0	4.8	0.88	1	0	39	0	2.36	1	18.75	0
1914	22.5	0	0	17.715	0.5401	1	0	1	1	1	125	0	0	0	0	7	2	0	1	6	28249.7	0	7.1	1.88	1	0	33	0	2.3	1	19.67	1
1915	18.6	0	0	14.226	0.4753	2	0	1	4	1	127	0	0	0	0	6	2	0	1	6	30994.6	0	5.1	1.55	1	0	50	0	1.14	2	17.08	0
1916	23.97	0	0	16.055	0.5233	2	3	1	3	1	132	0	0	0	0	6	2	0	1	7	29092.1	0	5	2	1	0	22	0	0	0	21.83	0
1917	7.33	0	1	16.003	0.3739	1	0	1	4	1	104	0	0	0	0	6	2	0	1	7	17863	0	7.1	0.61	1	0	98	0	15.4	2	40.67	0
1918	18.4	0	0	14.703	0.3663	1	0	0	2	0	136	0	0	0	1	3	1	1	1	25	18187.1	0	9.2	1.53	1	0	28	0	2.5	0	17	0
1919	19.2	0	0	15.122	0.4465	1	0	0	2	0	123	0	0	0	0	6	2	0	0	5	28691	0	6.6	1.6	1	0	139	0	16.12	2	43.33	1
1920	21.77	0	1	11.763	0.4401	2	3	1	4	1	123	0	0	0	1	6	2	0	0	4	30828.2	0	5.6	1.81	1	0	33	0	2.15	1	23.17	0
1921	135.57	2	0	17.668	1.0989	1	0	1	1	0	130	0	0	0	0	8	3	0	0	8	40050	0	7.5	11.3	1	0	53	0	3.55	1	20.92	0
1922	125.43	2	0	12.698	0.9212	1	1	1	2	1	120	0	0	0	0	6	2	0	0	4	28055.4	0	6.8	10.45	1	0	30	0	22.33	2	70.83	0
1923	87.63	2	1	14.653	0.8282	1	3	1	1	1	139	0	0	0	0	6.5	2	1	1	4	17942.2	0	4.5	7.3	1	0	27	0	0	0	19.17	0
1924	91.33	2	1	14.109	0.8436	1	0	1	3	0	170	1	0	0	0	8	3	0	0	5	40636.7	0	5.5	7.61	1	0	31	0	2.17	0	18.17	0
1925	112.83	2	1	21.403	1.3463	2	3	1	1	1	131	0	0	0	0	6	2	1	1	6	26169.9	0	7.8	9.4	1	0	33	0	23.07	2	118.83	0
1926	38.53	1	1	13.563	0.5774	1	1	1	4	1	137	1	0	0	0	6.5	2	0	1	5	36685.6	0	5	3.21	1	0	36	0	2.11	1	22.83	0
1927	43.8	1	0	25.895	0.624	1	3	1	3	1	142	0	0	0	0	6	2	0	1	6	15756.4	0	3.9	3.65	1	0	47	0	4.04	0	17.83	0
1928	58.47	1	1	12.436	0.6967	1	0	1	2	1	117	0	0	0	0	6	2	0	1	3	24421.7	0	6.6	4.87	1	0	44	0	1.55	2	22.5	0
1929	32.33	1	0	14.401	0.5132	1	3	1	4	1	121	1	0	0	0	8	3	0	1	4	44663.3	0	5.6	2.69	1	0	25	0	2.05	1	24.08	0
1930	59.73	1	1	16.159	0.8155	2	3	1	3	1	147	0	0	0	0	6	2	1	1	6	20961.5	0	5.5	4.98	1	0	57	0	3.21	0	22.67	0
1931	67.03	1	0	13.717	0.6928	2	0	0	3	1	136	0	0	0	1	6.5	2	1	1	6	45049.5	0	11.8	5.59	1	0	43	0	15	0	21.17	0
1932	70.73	1	1	13.003	0.7606	1	0	1	1	1	142	0	0	0	0	6	2	0	1	5	32475.3	0	5.2	5.89	1	0	25	0	2	0	17.83	0
1933	181.6	3	0	15.808	1.379	1	0	1	1	1	139	0	0	0	0	3	1	0	1	4	22335.8	0	9.1	15.13	1	0	32	0	3.24	1	23.42	0
1934	180.5	3	0	14.823	1.2144	1	3	1	4	1	136	0	0	0	0	7	2	0	1	5	31867.5	0	4.6	15.04	1	0	23	0	0	2	22.67	0
1935	2.53	0	1	11.938	0.3088	1	0	1	3	1	126	0	0	0	0	6	2	0	1	9	27181.4	0	11.1	0.21	1	0	23	0	4.52	1	18.92	0
1936	15	0	1	18.738	0.497	1	0	0	2	1	132	0	0	0	0	6	2	0	1	10	29075.2	0	4.6	1.25	1	0	50	0	3.42	0	18.67	0
1937	15	0	1	17.821	0.3859	1	3	1	2	0	105	0	0	0	1	6	2	0	1	14	49527.7	0	6	1.25	1	0	70	0	46	1	69.58	0
1938	16.17	0	1	16.437	0.4655	2	2	1	4	1	114	0	0	0	1	6	2	0	0	4	34462.6	0	7.4	1.35	1	0	75	0	20.47	0	43.83	0
1939	15.43	0	0	15.012	0.4028	1	2	1	3	0	118	0	0	0	1	6	2	0	1	9	31888.1	0	6.3	1.29	1	0	21	0	3.08	0	17.42	0
1940	22.57	0	0	19.724	0.5099	1	1	1	4	1	146	0	0	0	0	6	2	0	1	12	26493.8	0	5.9	1.88	1	0	14	0	3.35	1	19.58	0
1941	17.77	0	1	15.582	0.4359	1	0	1	4	1	111	0	0	0	0	3	1	1	1	42	20168	0	7	1.48	1	0	27	0	0.25	1	22.83	0
1942	6.87	0	0	17.041	0.3606	1	0	1	1	0	126	0	0	0	0	7	2	0	1	13	32810.3	0	7.2	0.57	1	0	41	0	20.5	0	43.25	0
1943	119.57	2	1	13.2	0.9183	2	2	1	2	1	138	0	0	0	0	6	2	1	1	4	25462.2	0	8.4	9.96	1	0	36	0	1.34	1	23	0
1944	124	2	1	17.122	1.2042	2	2	0	4	0	134	0	0	0	0	6	2	1	1	5	25857.6	0	5	10.33	1	0	67	0	2	1	17.92	0
1945	81.93	2	0	14.343	0.8401	2	3	1	3	1	137	0	0	0	1	3	1	1	1	5	25487.4	0	8.8	6.83	1	0	15	0	3.29	1	24.17	0
1946	93.13	2	1	17.675	0.7974	2	2	1	3	1	128	1	0	0	0	8	3	1	1	9	114713	0	5.2	7.76	1	0	52	0	123.1	1	167.25	0
1947	49.23	1	1	15.699	0.5732	1	2	0	1	1	119	0	0	0	0	6	2	0	0	4	27140.7	0	7.1	4.1	1	0	16	0	0	0	19.42	1
1948	44.27	1	0	11.973	0.6205	1	1	1	2	1	119	0	0	0	0	6	2	0	0	4	30769.4	0	4.5	3.69	1	0	45	0	0	2	20.08	0
1949	44.03	1	0	15.191	0.611	1	2	1	3	0	152	1	1	0	0	8	3	0	1	8	44175.1	0	6.5	3.67	1	0	21	0	2.2	2	23.58	0
1950	32.87	1	1	16.049	0.5701	1	3	1	4	1	132	0	0	0	1	6.5	2	0	1	4	22276.7	0	5.8	2.74	1	0	21	0	2.34	1	22	1
1951	38.9	1	0	14.074	0.5339	1	0	1	2	1	139	0	0	0	0	6	2	0	0	4	24946.2	0	6.6	3.24	1	0	77	0	0.22	0	22.75	0
1952	66.23	1	1	13.5	0.6124	1	3	0	4	1	133	0	0	0	0	7	2	0	1	5	35766.1	0	7.2	5.52	1	0	18	0	1.41	1	23.33	0
1953	19.73	0	0	14.937	0.4696	1	0	0	4	1	128	0	0	0	0	3	1	0	0	4	27254	0	6.4	1.64	1	0	26	0	2.49	0	17.17	0
1954	8.53	0	0	17.376	0.381	1	0	0	1	0	142	0	0	0	0	6	2	0	1	5	25339.7	0	7.8	0.71	1	0	24	0	1.35	0	21.17	0
1955	23.33	0	1	16.156	0.4884	2	2	1	4	1	137	0	0	0	1	7	2	0	1	4	25870.3	0	6.9	1.94	1	0	31	0	3.05	2	17.83	0
1956	18.2	0	0	15.616	0.489	1	3	1	4	1	126	0	0	1	1	7	2	0	1	7	48563	0	6	1.52	1	0	37	0	1.5	1	21.25	0
1957	23.93	0	1	13.067	0.5058	2	3	1	4	1	123	0	0	0	1	6	2	0	0	3	32422.3	0	5.8	1.99	1	0	20	0	7	0	23.5	0
1958	18.7	0	1	14.674	0.4314	2	2	1	2	1	118	0	0	0	0	7.5	2	0	1	8	29773	0	4.7	1.56	1	0	38	0	2.2	1	16.67	0
1959	9.83	0	1	17.143	0.4041	1	0	0	2	1	118	0	0	0	1	6	2	0	1	7	29392.8	0	5.4	0.82	1	0	41	0	1.1	2	20.83	0
1960	11.47	0	0	15.473	0.3922	1	3	1	3	0	104	0	0	0	0	6	2	0	1	8	26762.4	0	7.4	0.96	1	0	41	0	19.12	2	24.67	0
1961	13.2	0	1	17.06	0.4118	2	3	1	4	1	127	0	0	0	0	6	2	0	1	5	28010.4	0	5.9	1.1	1	0	22	0	0	1	22.67	0
1962	104.23	2	0	14.624	1.0332	1	3	1	1	1	138	0	0	0	0	6	2	0	1	4	25624.8	0	7.1	8.69	1	0	8	0	3	0	17.17	0
1963	128.53	2	0	12.528	0.8845	2	3	1	1	1	156	0	0	0	1	6.5	2	0	0	8	34524.5	0	8	10.71	1	0	32	0	2.55	0	20.33	0
1964	74.67	2	1	15.425	0.8073	1	1	0	3	1	127	0	0	0	0	6	2	1	1	6	17076.6	0	5.9	6.22	1	0	34	0	2.5	1	17.33	0
1965	79.07	2	0	14.876	0.7416	2	2	1	3	1	131	0	0	0	1	3	1	1	1	5	28548.3	0	5.9	6.59	1	0	16	0	0	0	23.58	0
1966	118.73	2	1	16.74	0.976	1	2	1	2	1	142	0	0	0	0	6	2	1	1	5	21310.4	0	5.6	9.89	1	0	32	0	0	0	16.08	0
1967	79.97	2	0	11.57	0.6187	1	2	1	4	1	140	0	0	0	0	6	2	0	0	7	31601	0	5.9	6.66	1	0	51	0	2.44	0	23	0
1968	26.6	1	0	17.037	0.5874	1	1	0	4	1	136	1	0	0	0	7	2	0	0	7	26929.2	0	5.2	2.22	1	0	24	0	2.29	1	19.33	0
1969	57.07	1	0	14.327	0.6595	1	1	1	2	1	133	0	0	0	0	3	1	0	1	5	25234.5	0	5.6	4.76	1	0	18	0	0.13	1	18.5	0
1970	36.37	1	0	18.068	0.6768	1	1	1	3	1	135	1	0	1	0	8	3	0	0	8	70518.8	0	9.3	3.03	1	0	23	0	2.4	0	22.67	0
1971	71.73	1	0	14.404	0.5857	2	3	1	2	1	137	0	0	0	1	7	2	0	1	7	27746.4	0	8.1	5.98	1	0	23	0	1.45	0	23.42	0
1972	61.83	1	1	13.803	0.695	1	3	1	4	1	142	0	0	0	0	3	1	0	1	4	18269.2	0	5.6	5.15	1	0	62	0	2.55	0	20	0
1973	15.7	0	0	12.924	0.3661	2	3	1	3	1	129	0	0	0	0	6	2	1	1	8	18202.3	0	11.3	1.31	1	0	59	0	3	0	15.92	1
1974	20.23	0	0	15	0.4619	2	2	1	2	1	118	0	0	0	0	6	2	0	0	6	18928.2	0	6	1.69	1	0	12	0	3.3	0	18.75	0
1975	21.47	0	1	14.222	0.4082	1	1	0	4	1	125	0	0	0	1	3	1	0	1	10	22694	0	6.6	1.79	1	0	26	0	4	0	23.17	0
1976	18.27	0	1	15.17	0.482	1	0	1	4	1	127	0	0	0	0	3	1	0	0	4	16803.3	0	4.4	1.52	1	0	28	0	0.26	1	16.75	0
1977	23.53	0	0	16.184	0.5441	2	2	1	4	1	109	0	0	0	0	6	2	0	0	4	34470.2	0	9.7	1.96	1	0	32	0	3.3	0	19.75	0
1978	12.4	0	1	18.489	0.4655	2	3	1	4	1	108	0	0	0	0	6	2	0	1	7	18430.8	0	8.9	1.03	1	0	19	0	2	0	23.33	0
1979	5.67	0	1	16.095	0.3504	1	0	1	2	1	105	0	0	0	0	6.5	2	0	1	8	21076	0	7.3	0.47	1	0	24	0	0	0	23.08	0
1980	17.17	0	0	15.938	0.4761	1	3	0	2	1	109	0	0	0	1	6	2	0	1	5	32728	0	5.8	1.43	1	0	54	0	2.13	0	22	0
1981	10.63	0	0	17.734	0.3936	2	2	1	3	1	124	0	0	0	0	6	2	0	0	4	24560.4	0	4.9	0.89	1	0	12	0	3.15	0	16.33	0
1982	6.5	0	1	18.88	0.4061	1	0	0	1	0	125	0	0	0	0	6	2	0	1	8	28791.9	0	9.3	0.54	1	0	34	0	1.55	0	19.58	0
1983	20.7	0	0	18.707	0.555	1	1	1	2	1	122	0	0	0	1	6	2	0	1	4	21981.7	0	5.1	1.73	1	0	28	0	2.26	0	23.42	0
1984	16.57	0	1	15.549	0.5241	2	3	1	4	1	125	0	0	0	0	3	1	0	1	13	14499.8	0	7	1.38	1	0	17	0	3.21	0	19.5	1
1985	18.4	0	0	16.403	0.5104	1	0	0	4	1	124	0	0	0	0	7	2	0	0	5	28484.8	0	11.6	1.53	1	0	38	0	3.39	0	17.08	0
1986	20.7	0	1	13.58	0.5244	1	2	1	2	1	133	0	0	0	0	3	1	0	1	21	28508	0	5.3	1.73	1	0	13	0	0	1	16.33	0
1987	16.13	0	0	14.48	0.3478	1	2	0	2	1	102	0	0	0	0	6	2	0	1	7	26671.8	0	7.8	1.34	1	0	55	0	3.51	2	20.58	0
1988	18.83	0	0	16.693	0.5149	2	3	1	4	0	122	0	0	0	0	6	2	0	1	8	29281.7	0	7.4	1.57	1	0	45	0	3	0	94.67	0
1989	13.8	0	0	16.436	0.3789	1	3	1	3	1	137	0	0	0	0	6	2	1	1	17	21748.4	0	10.7	1.15	1	0	36	0	2.42	1	19.75	0
1990	123.93	2	1	13.857	0.8775	1	3	1	1	1	145	0	0	0	1	6	2	0	0	4	33608.9	0	5.4	10.33	1	0	18	0	0	1	24.92	0
1991	109.63	2	0	12.634	0.8579	1	3	1	4	1	121	0	0	0	1	6	2	0	0	5	44918.4	0	6.9	9.14	1	0	45	0	1.3	0	20.67	0
1992	129.9	2	0	13.516	0.9718	2	3	1	2	0	128	0	0	0	0	3	1	0	0	6	24676.2	0	6.6	10.83	1	0	25	0	3.36	1	23.58	0
1993	136.7	2	0	15.062	1.2846	1	0	1	1	1	146	0	0	0	0	6	2	0	1	4	27674.9	0	6.7	11.39	1	0	18	0	3	0	19.08	0
1994	113.4	2	0	15.01	1.0582	1	1	1	3	1	149	0	0	0	0	6	2	1	1	6	196472	0	8.6	9.45	1	0	31	0	2.14	1	23.08	0
1995	113	2	1	16.42	1.1914	1	3	1	3	1	134	0	0	1	1	6.3	2	1	1	4	44410.2	0	8.6	9.42	1	0	21	0	4.05	1	23.42	0
1996	96.97	2	1	15.026	0.8599	1	1	1	4	1	142	0	0	0	0	3	1	0	0	6	24520.2	0	7.3	8.08	1	0	61	0	72.3	2	165	0
1997	29.7	1	1	14.757	0.6022	1	0	1	4	1	123	0	0	0	0	3	1	0	0	5	15311.7	0	6.7	2.48	1	0	27	0	0	1	20.67	0
1998	38.73	1	1	15.475	0.6754	1	1	1	2	0	136	0	0	0	0	6	2	1	1	4	20364.8	0	10.6	3.23	1	0	44	0	5.52	1	21.33	1
1999	50.7	1	1	13.605	0.6614	2	3	1	3	0	125	0	0	0	0	6	2	0	1	8	26178	0	9.4	4.23	1	0	44	0	25.04	1	45.83	0
[truncated: 5,351 more rows]

## Sheet: raw data number represent
Represent	Number
Gender
Male	1
Female	0
Age category of surgery
Infants	0
Toddlers and preschoolers	1
School age	2
Teenagers	3
Residence altitude
Low altitude	1
High altitude	2
Residence location
Eastern China	0
Northern China	1
Central China	2
Western China	3
Residence
Countryside	1
Urban	2
Inpatient season
Spring	1
Summer	2
Autumn	3
Winter	4
Clinical pathway implementation
Non	0
Presence	1
Hemodynamic pathology
Non cyanotic	0
Cyanotic	1
Extracardiac malformations
Absence	0
Presence	1
Genetic anomalies
Non	0
Presence	1
Aristotle complexity level
Level 1	1
Level 2	2
Level 3	3
Level 4	4
Severe SIRS	1
SIRS	1
Inpatient mortality rate	1
